# Supplementary material for: Complex yeast–bacteria interactions affect the yield of industrial ethanol fermentation
Source: Nat Commun. 2021 Mar 8;12:1498. doi: 10.1038/s41467-021-21844-7 (PMC7940389; doi:10.1038/s41467-021-21844-7)
Supplement: Supplementary file 4 — Source Data [file 41467_2021_21844_MOESM4_ESM.xlsx]

## Sheet: Figure 2a
	Order	Yeast cell counts			LAB cell counts
	X	Mean	SD	N	Mean	SD	N
	1	10846000	991850	30	1500000	1509638	30
	2	10605379	1077548	51	1355693	340916	51
	3	11008415	1035458	96	1571267	556346	96
	4	10738561	930337	51	1668163	508278	51
	5	9796000	1059026	18	893780	486023	18
	6	9132222	938444	6	801984	138204	6

## Sheet: Figure 2b
	Order	Yeast RA			LAB RA
	X	Mean	SD	N	Mean	SD	N
	1	90.297	1.59858	30	9.69515	1.79463	30
	2	96.7437	1.02	51	3.25628	1.02	51
	3	97.2348	1.00518	96	2.76516	1.00518	96
	4	98.7912	0.448562	51	1.20885	0.448562	51
	5	98.236	0.860626	18	1.76405	0.860626	18
	6	98.8162	0.29928	6	1.18381	0.29928	6

## Sheet: Figure 3
	Co_fermentations	Order	Yeast_level	L. amylovorus	L. fermentum strain 1	L. fermentum strain 2	L. helveticus	P. claussenii	L. buchneri	Z. mobilis	Yield_Average	Yield_SD	Yield_Rank	Yeast_Average	Yeast_SD	Bac_Average	Bac_SD	Yeast_RA_Av	Yeast_RA_SD	Bac_RA_Av	Bac_RA_SD	rank_yeastAV	rank_bacAV	rank_yeastRA	rank_bacRA
	yeast+sp2st1/100	1	100	0	1	0	0	0	0	0	87.46	1.68	42	1.14913e+07	1.03693e+06	1.17367e+06	543251	90.5632	4.51646	9.43684	4.51646	75	94	21	96
	yeast+sp2st1/100	1	100	0	1	0	0	0	0	0	89.14	1.68	42	1.25283e+07	1.03693e+06	630416	543251	90.5632	4.51646	9.43684	4.51646	75	94	21	96
	yeast+sp2st1/100	1	100	0	1	0	0	0	0	0	85.78	1.68	42	1.13844e+07	1.03693e+06	1.71692e+06	543251	90.5632	4.51646	9.43684	4.51646	75	94	21	96
	yeast+sp2st2/100	1	100	0	0	1	0	0	0	0	91.38	3.04	69	1.18617e+07	759853	910667	369700	92.788	3.01714	7.21196	3.01714	88	90	26	93
	yeast+sp2st2/100	1	100	0	0	1	0	0	0	0	94.42	3.04	69	1.26215e+07	759853	540966	369700	92.788	3.01714	7.21196	3.01714	88	90	26	93
	yeast+sp2st2/100	1	100	0	0	1	0	0	0	0	88.34	3.04	69	1.11018e+07	759853	1.28037e+06	369700	92.788	3.01714	7.21196	3.01714	88	90	26	93
	yeast+sp1/100	1	100	1	0	0	0	0	0	0	92.79	1.35	86	1.24653e+07	1.28525e+06	976000	151290	92.7138	1.01318	7.28617	1.01318	95	91	25	76
	yeast+sp1/100	1	100	1	0	0	0	0	0	0	94.14	1.35	86	1.37506e+07	1.28525e+06	1127290	151290	92.7138	1.01318	7.28617	1.01318	95	91	25	76
	yeast+sp1/100	1	100	1	0	0	0	0	0	0	91.44	1.35	86	1.11801e+07	1.28525e+06	824710	151290	92.7138	1.01318	7.28617	1.01318	95	91	25	76
	yeast+sp5/100	1	100	0	0	0	0	0	1	0	90.35	0.15	60	9888000	1.56924e+06	1299000	225878	87.9712	3.58502	12.0288	3.58502	32	95	19	95
	yeast+sp5/100	1	100	0	0	0	0	0	1	0	90.5	0.15	60	11457242	1.56924e+06	1.07312e+06	225878	87.9712	3.58502	12.0288	3.58502	32	95	19	95
	yeast+sp5/100	1	100	0	0	0	0	0	1	0	90.2	0.15	60	8318758	1.56924e+06	1.52488e+06	225878	87.9712	3.58502	12.0288	3.58502	32	95	19	95
	yeast+sp3/100	1	100	0	0	0	1	0	0	0	89.6	1.65	53	11104000	467528	1051000	82101.6	63.3134	1.0262	36.6866	1.0262	66	92	15	78
	yeast+sp3/100	1	100	0	0	0	1	0	0	0	91.25	1.65	53	1.15715e+07	467528	968898	82101.6	63.3134	1.0262	36.6866	1.0262	66	92	15	78
	yeast+sp3/100	1	100	0	0	0	1	0	0	0	87.95	1.65	53	1.06365e+07	467528	1.1331e+06	82101.6	63.3134	1.0262	36.6866	1.0262	66	92	15	78
	yeast+sp6/100	1	100	0	0	0	0	0	0	1	88.58	1.1	45	9.76967e+06	1.00555e+06	422667	24074	91.3481	0.672548	8.65185	0.672548	28	83	23	67
	yeast+sp6/100	1	100	0	0	0	0	0	0	1	89.68	1.1	45	1.07752e+07	1.00555e+06	398593	24074	91.3481	0.672548	8.65185	0.672548	28	83	23	67
	yeast+sp6/100	1	100	0	0	0	0	0	0	1	87.48	1.1	45	8.76411e+06	1.00555e+06	446741	24074	91.3481	0.672548	8.65185	0.672548	28	83	23	67
	yeast+sp4/100	1	100	0	0	0	0	1	0	0	91.71	1.46	76	1.14373e+07	1.92451e+06	570889	300558	95.5637	1.71876	4.43629	1.71876	74	86	31	90
	yeast+sp4/100	1	100	0	0	0	0	1	0	0	93.17	1.46	76	1.33618e+07	1.92451e+06	270331	300558	95.5637	1.71876	4.43629	1.71876	74	86	31	90
	yeast+sp4/100	1	100	0	0	0	0	1	0	0	90.25	1.46	76	9.51283e+06	1.92451e+06	871447	300558	95.5637	1.71876	4.43629	1.71876	74	86	31	90
	yeast+sp2st1+sp1/100	2	100	1	1	0	0	0	0	0	69.73	3.7	19	9.92167e+06	768852	1161000	260854	89.6403	1.48269	10.3597	1.48269	35	93	20	89
	yeast+sp2st1+sp1/100	2	100	1	1	0	0	0	0	0	73.43	3.7	19	1.06905e+07	768852	1.42185e+06	260854	89.6403	1.48269	10.3597	1.48269	35	93	20	89
	yeast+sp2st1+sp1/100	2	100	1	1	0	0	0	0	0	66.03	3.7	19	9.15281e+06	768852	900146	260854	89.6403	1.48269	10.3597	1.48269	35	93	20	89
	yeast+sp2st2+sp1/100	2	100	1	0	1	0	0	0	0	89.31	0.48	51	1.06393e+07	854801	2085000	703412	83.6357	5.31954	16.3643	5.31954	54	96	18	97
	yeast+sp2st2+sp1/100	2	100	1	0	1	0	0	0	0	89.79	0.48	51	1.14941e+07	854801	1.38159e+06	703412	83.6357	5.31954	16.3643	5.31954	54	96	18	97
	yeast+sp2st2+sp1/100	2	100	1	0	1	0	0	0	0	88.83	0.48	51	9.78453e+06	854801	2.78841e+06	703412	83.6357	5.31954	16.3643	5.31954	54	96	18	97
	yeast+sp2st1+sp4/100	2	100	0	1	0	0	1	0	0	90.03	1.02	56	1.11038e+07	1.72391e+06	266000	111205	97.7701	0.698355	2.22995	0.698355	65	74	41	70
	yeast+sp2st1+sp4/100	2	100	0	1	0	0	1	0	0	91.05	1.02	56	1.28277e+07	1.72391e+06	154795	111205	97.7701	0.698355	2.22995	0.698355	65	74	41	70
	yeast+sp2st1+sp4/100	2	100	0	1	0	0	1	0	0	89.01	1.02	56	9.37986e+06	1.72391e+06	377205	111205	97.7701	0.698355	2.22995	0.698355	65	74	41	70
	yeast+sp2st1+sp3/100	2	100	0	1	0	1	0	0	0	90.52	0.63	61	1.13684e+07	1.33116e+06	90000	41497.9	99.2501	0.297564	0.749877	0.297564	70	36	83	47
	yeast+sp2st1+sp3/100	2	100	0	1	0	1	0	0	0	91.15	0.63	61	1.26996e+07	1.33116e+06	90000	41497.9	99.2501	0.297564	0.749877	0.297564	70	36	83	47
	yeast+sp2st1+sp3/100	2	100	0	1	0	1	0	0	0	89.89	0.63	61	1.00373e+07	1.33116e+06	90000	41497.9	99.2501	0.297564	0.749877	0.297564	70	36	83	47
	yeast+sp2st1+sp6/100	2	100	1	1	0	0	0	0	1	94.03	0.51	92	1.16291e+07	1.7037e+06	88444.4	35466.6	99.2772	0.217372	0.722774	0.217372	83	34	86	36
	yeast+sp2st1+sp6/100	2	100	1	1	0	0	0	0	1	94.54	0.51	92	1.33328e+07	1.7037e+06	52977.9	35466.6	99.2772	0.217372	0.722774	0.217372	83	34	86	36
	yeast+sp2st1+sp6/100	2	100	1	1	0	0	0	0	1	93.52	0.51	92	1.16291e+07	1.7037e+06	123911	35466.6	99.2772	0.217372	0.722774	0.217372	83	34	86	36
	yeast+sp2st2+sp4/100	2	100	0	0	1	0	1	0	0	88.47	1.18	44	1.01602e+07	1.43464e+06	234889	91849	97.7994	0.682995	2.20056	0.682995	42	69.5	42	68
	yeast+sp2st2+sp4/100	2	100	0	0	1	0	1	0	0	89.65	1.18	44	1.15949e+07	1.43464e+06	143040	91849	97.7994	0.682995	2.20056	0.682995	42	69.5	42	68
	yeast+sp2st2+sp4/100	2	100	0	0	1	0	1	0	0	87.29	1.18	44	8.72558e+06	1.43464e+06	326738	91849	97.7994	0.682995	2.20056	0.682995	42	69.5	42	68
	yeast+sp2st2+sp3/100	2	100	0	0	1	1	0	0	0	88.91	0.97	47	1.00422e+07	1.02261e+06	106444	59085.2	98.9758	0.499777	1.02422	0.499777	38	41	72	58
	yeast+sp2st2+sp3/100	2	100	0	0	1	1	0	0	0	87.94	0.97	47	1.10648e+07	1.02261e+06	47359.2	59085.2	98.9758	0.499777	1.02422	0.499777	38	41	72	58
	yeast+sp2st2+sp3/100	2	100	0	0	1	1	0	0	0	89.88	0.97	47	9.01961e+06	1.02261e+06	165530	59085.2	98.9758	0.499777	1.02422	0.499777	38	41	72	58
	yeast+sp2st2+sp6/100	2	100	0	0	1	0	0	0	1	90.21	2.16	59	1.14129e+07	1.57287e+06	90222.2	30425.8	99.2382	0.180108	0.761786	0.180108	71	37	82	31
	yeast+sp2st2+sp6/100	2	100	0	0	1	0	0	0	1	92.37	2.16	59	1.29858e+07	1.57287e+06	59796.4	30425.8	99.2382	0.180108	0.761786	0.180108	71	37	82	31
	yeast+sp2st2+sp6/100	2	100	0	0	1	0	0	0	1	88.05	2.16	59	9.84002e+06	1.57287e+06	120648	30425.8	99.2382	0.180108	0.761786	0.180108	71	37	82	31
	yeast+sp1+sp4/100	2	100	1	0	0	0	1	0	0	88.66	1.38	46	1.14342e+07	1.26521e+06	197778	103769	98.3598	0.737725	1.64018	0.737725	73	62	55	72
	yeast+sp1+sp4/100	2	100	1	0	0	0	1	0	0	90.04	1.38	46	1.26994e+07	1.26521e+06	94008.3	103769	98.3598	0.737725	1.64018	0.737725	73	62	55	72
	yeast+sp1+sp4/100	2	100	1	0	0	0	1	0	0	87.28	1.38	46	1.0169e+07	1.26521e+06	301547	103769	98.3598	0.737725	1.64018	0.737725	73	62	55	72
	yeast+sp1+sp3/100	2	100	1	0	0	1	0	0	0	85.91	2.88	39	1.28167e+07	1.70223e+06	56000	9443.79	99.5663	0.0328565	0.433743	0.0328565	96	20	95	17
	yeast+sp1+sp3/100	2	100	1	0	0	1	0	0	0	88.79	2.88	39	1.45189e+07	1.70223e+06	65443.8	9443.79	99.5663	0.0328565	0.433743	0.0328565	96	20	95	17
	yeast+sp1+sp3/100	2	100	1	0	0	1	0	0	0	83.03	2.88	39	1.11144e+07	1.70223e+06	46556.2	9443.79	99.5663	0.0328565	0.433743	0.0328565	96	20	95	17
	yeast+sp1+sp6/100	2	100	1	0	0	0	0	0	1	91.41	2.26	70	9.95622e+06	1.17005e+06	55111.1	28763.8	99.4601	0.266616	0.539861	0.266616	37	19	93	46
	yeast+sp1+sp6/100	2	100	1	0	0	0	0	0	1	93.67	2.26	70	1.11263e+07	1.17005e+06	83874.9	28763.8	99.4601	0.266616	0.539861	0.266616	37	19	93	46
	yeast+sp1+sp6/100	2	100	1	0	0	0	0	0	1	89.15	2.26	70	8.78617e+06	1.17005e+06	26347.3	28763.8	99.4601	0.266616	0.539861	0.266616	37	19	93	46
	yeast+sp4+sp5/100	2	100	0	0	0	0	1	1	0	80.2	2.52	28	1.05364e+07	1.23855e+06	546000	315811	94.9952	3.11987	5.00482	3.11987	52	85	29	94
	yeast+sp4+sp5/100	2	100	0	0	0	0	1	1	0	82.72	2.52	28	1.1775e+07	1.23855e+06	230188	315811	94.9952	3.11987	5.00482	3.11987	52	85	29	94
	yeast+sp4+sp5/100	2	100	0	0	0	0	1	1	0	77.68	2.52	28	9.2979e+06	1.23855e+06	861812	315811	94.9952	3.11987	5.00482	3.11987	52	85	29	94
	yeast+sp4+sp3/100	2	100	0	0	0	1	1	0	0	82.6	2.75	32	7752000	1.22516e+06	543333	173139	93.4006	1.84316	6.59936	1.84316	15	84	27	91
	yeast+sp4+sp3/100	2	100	0	0	0	1	1	0	0	85.35	2.75	32	8977159	1.22516e+06	716473	173139	93.4006	1.84316	6.59936	1.84316	15	84	27	91
	yeast+sp4+sp3/100	2	100	0	0	0	1	1	0	0	79.85	2.75	32	6526841	1.22516e+06	370194	173139	93.4006	1.84316	6.59936	1.84316	15	84	27	91
	yeast+sp4+sp6/100	2	100	0	0	0	0	1	0	1	81.71	2.95	30	11506000	1.58646e+06	381556	134268	96.8046	1.10476	3.19539	1.10476	76	82	33	80
	yeast+sp4+sp6/100	2	100	0	0	0	0	1	0	1	84.66	2.95	30	13092459	1.58646e+06	247287	134268	96.8046	1.10476	3.19539	1.10476	76	82	33	80
	yeast+sp4+sp6/100	2	100	0	0	0	0	1	0	1	78.76	2.95	30	9919541	1.58646e+06	515824	134268	96.8046	1.10476	3.19539	1.10476	76	82	33	80
	yeast+sp5+sp3/100	2	100	0	0	0	1	0	1	0	79.91	1.79	26	1.02167e+07	1.21314e+06	130444	34029.8	98.76	0.188554	1.23996	0.188554	45	49	63	32
	yeast+sp5+sp3/100	2	100	0	0	0	1	0	1	0	81.7	1.79	26	1.14298e+07	1.21314e+06	96414.7	34029.8	98.76	0.188554	1.23996	0.188554	45	49	63	32
	yeast+sp5+sp3/100	2	100	0	0	0	1	0	1	0	78.12	1.79	26	9.00352e+06	1.21314e+06	164474	34029.8	98.76	0.188554	1.23996	0.188554	45	49	63	32
	yeast+sp5+sp6/100	2	100	0	0	0	0	0	1	1	74.18	2.77	22	1.01384e+07	568926	150000	52699	98.5496	0.504441	1.4504	0.504441	41	54	58	60
	yeast+sp5+sp6/100	2	100	0	0	0	0	0	1	1	76.95	2.77	22	1.07074e+07	568926	97301	52699	98.5496	0.504441	1.4504	0.504441	41	54	58	60
	yeast+sp5+sp6/100	2	100	0	0	0	0	0	1	1	71.41	2.77	22	9.56952e+06	568926	202699	52699	98.5496	0.504441	1.4504	0.504441	41	54	58	60
	yeast+sp3+sp6/100	2	100	0	0	0	1	0	0	1	78.27	0.59	24	9.65711e+06	1.04217e+06	82888.9	21618.5	99.1601	0.163601	0.839877	0.163601	25	29	79	29
	yeast+sp3+sp6/100	2	100	0	0	0	1	0	0	1	78.86	0.59	24	1.06993e+07	1.04217e+06	61270.4	21618.5	99.1601	0.163601	0.839877	0.163601	25	29	79	29
	yeast+sp3+sp6/100	2	100	0	0	0	1	0	0	1	77.68	0.59	24	8.61495e+06	1.04217e+06	104507	21618.5	99.1601	0.163601	0.839877	0.163601	25	29	79	29
	yeast+sp2st2+sp1+sp5/100	3	100	1	0	1	0	0	1	0	91.49	0	73	1.04743e+07	542918	2.77967e+06	1.13657e+06	79.605	6.32769	20.395	6.32769	50	98	16	98
	yeast+sp2st2+sp1+sp5/100	3	100	1	0	1	0	0	1	0	91.49	0	73	1.10173e+07	542918	1.6431e+06	1.13657e+06	79.605	6.32769	20.395	6.32769	50	98	16	98
	yeast+sp2st2+sp1+sp5/100	3	100	1	0	1	0	0	1	0	91.49	0	73	9.93142e+06	542918	3.91623e+06	1.13657e+06	79.605	6.32769	20.395	6.32769	50	98	16	98
	yeast+sp2st1+sp1+sp5/100	3	100	1	1	0	0	0	1	0	71.12	2.54	20	9.82167e+06	1.08968e+06	2.10967e+06	1.20271e+06	82.4241	10.0043	17.5759	10.0043	29	97	17	99
	yeast+sp2st1+sp1+sp5/100	3	100	1	1	0	0	0	1	0	73.66	2.54	20	1.09113e+07	1.08968e+06	906956	1.20271e+06	82.4241	10.0043	17.5759	10.0043	29	97	17	99
	yeast+sp2st1+sp1+sp5/100	3	100	1	1	0	0	0	1	0	68.58	2.54	20	8.73198e+06	1.08968e+06	3.31238e+06	1.20271e+06	82.4241	10.0043	17.5759	10.0043	29	97	17	99
	yeast+sp2st1+sp1+sp3/100	3	100	1	1	0	1	0	0	0	85.58	2.02	37	10734000	1.35448e+06	75777.8	22206.7	99.3072	0.154814	0.692778	0.154814	60	27	89	27
	yeast+sp2st1+sp1+sp3/100	3	100	1	1	0	1	0	0	0	87.6	2.02	37	12088475	1.35448e+06	53571.1	22206.7	99.3072	0.154814	0.692778	0.154814	60	27	89	27
	yeast+sp2st1+sp1+sp3/100	3	100	1	1	0	1	0	0	0	83.56	2.02	37	9379525	1.35448e+06	97984.4	22206.7	99.3072	0.154814	0.692778	0.154814	60	27	89	27
	yeast+sp2st1+sp1+sp6/100	3	100	1	1	0	0	0	0	1	89.13	0.32	48	1.02084e+07	1.77628e+06	184000	86955.1	98.3379	0.61056	1.66207	0.61056	44	58	54	65
	yeast+sp2st1+sp1+sp6/100	3	100	1	1	0	0	0	0	1	89.45	0.32	48	1.19847e+07	1.77628e+06	97044.9	86955.1	98.3379	0.61056	1.66207	0.61056	44	58	54	65
	yeast+sp2st1+sp1+sp6/100	3	100	1	1	0	0	0	0	1	88.81	0.32	48	8.43216e+06	1.77628e+06	270955	86955.1	98.3379	0.61056	1.66207	0.61056	44	58	54	65
	yeast+sp2st1+sp1+sp4/100	3	100	1	1	0	0	1	0	0	90.1	2.33	58	9.93689e+06	1.34716e+06	287556	138200	97.3341	1.08897	2.66591	1.08897	36	78	35	79
	yeast+sp2st1+sp1+sp4/100	3	100	1	1	0	0	1	0	0	92.43	2.33	58	1.1284e+07	1.34716e+06	425756	138200	97.3341	1.08897	2.66591	1.08897	36	78	35	79
	yeast+sp2st1+sp1+sp4/100	3	100	1	1	0	0	1	0	0	87.77	2.33	58	8.58973e+06	1.34716e+06	149355	138200	97.3341	1.08897	2.66591	1.08897	36	78	35	79
	yeast+sp2st1+sp4+sp5/100	3	100	1	1	0	0	1	1	0	93.89	0.85	90	1.15862e+07	2.44078e+06	254000	89642.9	97.9287	0.356853	2.07128	0.356853	80	72	46	51
	yeast+sp2st1+sp4+sp5/100	3	100	1	1	0	0	1	1	0	94.74	0.85	90	1.4027e+07	2.44078e+06	164357	89642.9	97.9287	0.356853	2.07128	0.356853	80	72	46	51
	yeast+sp2st1+sp4+sp5/100	3	100	1	1	0	0	1	1	0	93.04	0.85	90	9.14544e+06	2.44078e+06	343643	89642.9	97.9287	0.356853	2.07128	0.356853	80	72	46	51
	yeast+sp2st1+sp4+sp3/100	3	100	0	1	0	1	1	0	0	94.82	2.28	94	1.11747e+07	1.84277e+06	314000	155819	97.3596	1.20647	2.64043	1.20647	67	79	37	83
	yeast+sp2st1+sp4+sp3/100	3	100	0	1	0	1	1	0	0	97.1	2.28	94	1.30174e+07	1.84277e+06	158182	155819	97.3596	1.20647	2.64043	1.20647	67	79	37	83
	yeast+sp2st1+sp4+sp3/100	3	100	0	1	0	1	1	0	0	92.54	2.28	94	9.3319e+06	1.84277e+06	469818	155819	97.3596	1.20647	2.64043	1.20647	67	79	37	83
	yeast+sp2st1+sp4+sp6/100	3	100	0	1	0	0	1	0	1	90.08	1.75	57	10222000	1.36254e+06	283111	98622.1	97.3779	0.65016	2.62215	0.65016	46	77	38	66
	yeast+sp2st1+sp4+sp6/100	3	100	0	1	0	0	1	0	1	91.83	1.75	57	11584542	1.36254e+06	184489	98622.1	97.3779	0.65016	2.62215	0.65016	46	77	38	66
	yeast+sp2st1+sp4+sp6/100	3	100	0	1	0	0	1	0	1	88.33	1.75	57	8859458	1.36254e+06	381733	98622.1	97.3779	0.65016	2.62215	0.65016	46	77	38	66
	yeast+sp2st1+sp5+sp3/100	3	100	0	1	0	1	0	1	0	89.51	2.71	52	1.07149e+07	1.25835e+06	119556	45006.4	98.9223	0.329333	1.07769	0.329333	58	48	70	50
	yeast+sp2st1+sp5+sp3/100	3	100	0	1	0	1	0	1	0	92.22	2.71	52	1.19732e+07	1.25835e+06	74549.1	45006.4	98.9223	0.329333	1.07769	0.329333	58	48	70	50
	yeast+sp2st1+sp5+sp3/100	3	100	0	1	0	1	0	1	0	86.8	2.71	52	9.45654e+06	1.25835e+06	164562	45006.4	98.9223	0.329333	1.07769	0.329333	58	48	70	50
	yeast+sp2st1+sp5+sp3+sp6/100	3	100	0	1	0	1	0	1	1	93.69	2.87	88	9.87911e+06	1.60063e+06	88888.9	41648.7	99.1491	0.25195	0.850894	0.25195	31	35	78	42
	yeast+sp2st1+sp5+sp3+sp6/100	3	100	0	1	0	1	0	1	1	96.56	2.87	88	1.14797e+07	1.60063e+06	47240.1	41648.7	99.1491	0.25195	0.850894	0.25195	31	35	78	42
	yeast+sp2st1+sp5+sp3+sp6/100	3	100	0	1	0	1	0	1	1	90.82	2.87	88	8.27848e+06	1.60063e+06	130538	41648.7	99.1491	0.25195	0.850894	0.25195	31	35	78	42
	yeast+sp2st1+sp5+sp6/100	3	100	0	1	0	0	0	1	1	85.96	8.11	40	1.04918e+07	1.58098e+06	94444.4	10389.9	99.102	0.0427037	0.897999	0.0427037	51	38	74	19
	yeast+sp2st1+sp5+sp6/100	3	100	0	1	0	0	0	1	1	94.07	8.11	40	1.20728e+07	1.58098e+06	84054.5	10389.9	99.102	0.0427037	0.897999	0.0427037	51	38	74	19
	yeast+sp2st1+sp5+sp6/100	3	100	0	1	0	0	0	1	1	77.85	8.11	40	8.91079e+06	1.58098e+06	104834	10389.9	99.102	0.0427037	0.897999	0.0427037	51	38	74	19
	yeast+sp2st2+sp1+sp3/100	3	100	1	0	1	1	0	0	0	90.92	1.28	65	1.17327e+07	2.25246e+06	46000	24043.2	99.6377	0.159887	0.362277	0.159887	85	18	97	28
	yeast+sp2st2+sp1+sp3/100	3	100	1	0	1	1	0	0	0	92.2	1.28	65	1.39851e+07	2.25246e+06	21956.8	24043.2	99.6377	0.159887	0.362277	0.159887	85	18	97	28
	yeast+sp2st2+sp1+sp3/100	3	100	1	0	1	1	0	0	0	89.64	1.28	65	9.48021e+06	2.25246e+06	70043.2	24043.2	99.6377	0.159887	0.362277	0.159887	85	18	97	28
	yeast+sp2st2+sp1+sp6/100	3	100	1	0	1	0	0	0	1	91.84	2.88	78	11202000	1.69951e+06	81555.6	36774.9	99.3058	0.253313	0.694246	0.253313	68	28	88	43
	yeast+sp2st2+sp1+sp6/100	3	100	1	0	1	0	0	0	1	94.72	2.88	78	12901509	1.69951e+06	44780.6	36774.9	99.3058	0.253313	0.694246	0.253313	68	28	88	43
	yeast+sp2st2+sp1+sp6/100	3	100	1	0	1	0	0	0	1	88.96	2.88	78	9502491	1.69951e+06	118330	36774.9	99.3058	0.253313	0.694246	0.253313	68	28	88	43
	yeast+sp2st2+sp1+sp4/100	3	100	1	0	1	0	1	0	0	91.14	0.93	66	1.10509e+07	1.55892e+06	220000	72614.7	98.1051	0.426563	1.89489	0.426563	63	67	49	53
	yeast+sp2st2+sp1+sp4/100	3	100	1	0	1	0	1	0	0	92.07	0.93	66	1.26098e+07	1.55892e+06	147385	72614.7	98.1051	0.426563	1.89489	0.426563	63	67	49	53
	yeast+sp2st2+sp1+sp4/100	3	100	1	0	1	0	1	0	0	90.21	0.93	66	9.49197e+06	1.55892e+06	292615	72614.7	98.1051	0.426563	1.89489	0.426563	63	67	49	53
	yeast+sp1+sp4+sp6/100	3	100	1	0	0	0	1	0	1	89.27	2.18	50	1.17522e+07	1.69721e+06	144222	68562.7	98.8155	0.497667	1.18445	0.497667	86	52	65	57
	yeast+sp1+sp4+sp6/100	3	100	1	0	0	0	1	0	1	91.45	2.18	50	1.34494e+07	1.69721e+06	75659.6	68562.7	98.8155	0.497667	1.18445	0.497667	86	52	65	57
	yeast+sp1+sp4+sp6/100	3	100	1	0	0	0	1	0	1	87.09	2.18	50	1.0055e+07	1.69721e+06	212785	68562.7	98.8155	0.497667	1.18445	0.497667	86	52	65	57
	yeast+sp2st2+sp4+sp5/100	3	100	0	0	1	0	1	1	0	87.63	1.21	43	1.07293e+07	1.6632e+06	254667	83336	97.6115	0.880719	2.38852	0.880719	59	73	40	75
	yeast+sp2st2+sp4+sp5/100	3	100	0	0	1	0	1	1	0	88.84	1.21	43	1.23925e+07	1.40853e+06	254667	83336	97.6115	0.880719	2.38852	0.880719	59	73	40	75
	yeast+sp2st2+sp4+sp5/100	3	100	0	0	1	0	1	1	0	86.42	1.21	43	9.06614e+06	1.91786e+06	254667	83336	97.6115	0.880719	2.38852	0.880719	59	73	40	75
	yeast+sp2st2+sp4+sp3/100	3	100	0	0	1	1	1	0	0	96	119.16	99	1.22253e+07	1.18323e+06	177778	52646.5	98.5966	0.309124	1.4034	0.309124	94	57	60	48
	yeast+sp2st2+sp4+sp3/100	3	100	0	0	1	1	1	0	0	90	119.16	99	1.34086e+07	1.18323e+06	125131	52646.5	98.5966	0.309124	1.4034	0.309124	94	57	60	48
	yeast+sp2st2+sp4+sp3/100	3	100	0	0	1	1	1	0	0	98	119.16	99	1.10421e+07	1.18323e+06	230424	52646.5	98.5966	0.309124	1.4034	0.309124	94	57	60	48
	yeast+sp2st2+sp4+sp6/100	3	100	0	0	1	1	0	0	1	89.24	2.23	49	1.02709e+07	1.51025e+06	219778	140053	97.9066	1.41071	2.09338	1.41071	48	66	45	88
	yeast+sp2st2+sp4+sp6/100	3	100	0	0	1	1	0	0	1	91.47	2.23	49	1.17811e+07	1.51025e+06	79724.5	140053	97.9066	1.41071	2.09338	1.41071	48	66	45	88
	yeast+sp2st2+sp4+sp6/100	3	100	0	0	1	1	0	0	1	87.01	2.23	49	8.76063e+06	1.51025e+06	359831	140053	97.9066	1.41071	2.09338	1.41071	48	66	45	88
	yeast+sp2st2+sp5+sp3/100	3	100	0	0	1	1	0	1	0	91.44	2.41	71	9.59311e+06	2.11767e+06	203111	105763	98.0599	0.587477	1.94008	0.587477	23	63	47	63
	yeast+sp2st2+sp5+sp3/100	3	100	0	0	1	1	0	1	0	93.85	2.41	71	1.17108e+07	2.11767e+06	97347.8	105763	98.0599	0.587477	1.94008	0.587477	23	63	47	63
	yeast+sp2st2+sp5+sp3/100	3	100	0	0	1	1	0	1	0	89.03	2.41	71	7.47544e+06	2.11767e+06	308874	105763	98.0599	0.587477	1.94008	0.587477	23	63	47	63
	yeast+sp2st2+sp5+sp6/100	3	100	0	0	1	0	0	1	1	62.04	1.33	17	8.28222e+06	1.01304e+06	110667	51522	98.6483	0.714831	1.3517	0.714831	17	43	61	71
	yeast+sp2st2+sp5+sp6/100	3	100	0	0	1	0	0	1	1	63.37	1.33	17	9.29526e+06	1.01304e+06	59144.6	51522	98.6483	0.714831	1.3517	0.714831	17	43	61	71
	yeast+sp2st2+sp5+sp6/100	3	100	0	0	1	0	0	1	1	60.71	1.33	17	7.26918e+06	1.01304e+06	162189	51522	98.6483	0.714831	1.3517	0.714831	17	43	61	71
	yeast+sp2st2+sp5+sp6/100	3	100	0	0	1	0	0	1	1	90.6	1.21	63	1.31238e+07	1.19978e+06	113111	40931.1	99.168	0.241678	0.831984	0.241678	97	44	80	41
	yeast+sp2st2+sp5+sp6/100	3	100	0	0	1	0	0	1	1	91.81	1.21	63	1.43236e+07	1.19978e+06	72180	40931.1	99.168	0.241678	0.831984	0.241678	97	44	80	41
	yeast+sp2st2+sp5+sp6/100	3	100	0	0	1	0	0	1	1	89.39	1.21	63	1.1924e+07	1.19978e+06	154042	40931.1	99.168	0.241678	0.831984	0.241678	97	44	80	41
	yeast+sp1+sp4+sp5/100	3	100	1	0	0	0	1	1	0	91.55	1.72	75	1.14302e+07	1.4256e+06	155333	81065.1	98.7083	0.548766	1.29166	0.548766	72	55	62	61
	yeast+sp1+sp4+sp5/100	3	100	1	0	0	0	1	1	0	93.27	1.72	75	1.28558e+07	1.4256e+06	74268.2	81065.1	98.7083	0.548766	1.29166	0.548766	72	55	62	61
	yeast+sp1+sp4+sp5/100	3	100	1	0	0	0	1	1	0	89.83	1.72	75	1.00046e+07	1.4256e+06	246938	81065.1	98.7083	0.548766	1.29166	0.548766	72	55	62	61
	yeast+sp1+sp4+sp3/100	3	100	1	0	0	1	1	0	0	60.49	8.85	16	1.20153e+07	1.03475e+06	139556	41790.8	98.874	0.264855	1.12605	0.264855	91	51	66	45
	yeast+sp1+sp4+sp3/100	3	100	1	0	0	1	1	0	0	69.34	8.85	16	1.30501e+07	1.03475e+06	97764.8	41790.8	98.874	0.264855	1.12605	0.264855	91	51	66	45
	yeast+sp1+sp4+sp3/100	3	100	1	0	0	1	1	0	0	51.64	8.85	16	1.09806e+07	1.03475e+06	181346	41790.8	98.874	0.264855	1.12605	0.264855	91	51	66	45
	yeast+sp1+sp4+sp6/100	3	100	1	0	0	0	1	0	1	98.38	1.64	98	1.32478e+07	829628	192667	36709.1	98.5772	0.199521	1.42282	0.199521	98	60	59	34
	yeast+sp1+sp4+sp6/100	3	100	1	0	0	0	1	0	1	100.02	1.64	98	1.40774e+07	829628	155958	36709.1	98.5772	0.199521	1.42282	0.199521	98	60	59	34
	yeast+sp1+sp4+sp6/100	3	100	1	0	0	0	1	0	1	96.74	1.64	98	1.24181e+07	829628	229376	36709.1	98.5772	0.199521	1.42282	0.199521	98	60	59	34
	yeast+sp1+sp5+sp3/100	3	100	1	0	0	1	0	1	0	95.45	0.77	95	1.20518e+07	855581	73111.1	14322.6	99.3931	0.130275	0.60687	0.130275	92	26	91	25
	yeast+sp1+sp5+sp3/100	3	100	1	0	0	1	0	1	0	96.22	0.77	95	1.29074e+07	855581	58788.6	14322.6	99.3931	0.130275	0.60687	0.130275	92	26	91	25
	yeast+sp1+sp5+sp3/100	3	100	1	0	0	1	0	1	0	94.68	0.77	95	1.11962e+07	855581	87433.7	14322.6	99.3931	0.130275	0.60687	0.130275	92	26	91	25
	yeast+sp1+sp5+sp6/100	3	100	1	0	0	0	0	1	1	92.65	2.71	85	1.18431e+07	367506	85333.3	16027.8	99.2823	0.144134	0.717739	0.144134	87	31	87	26
	yeast+sp1+sp5+sp6/100	3	100	1	0	0	0	0	1	1	95.36	2.71	85	1.22106e+07	367506	69305.6	16027.8	99.2823	0.144134	0.717739	0.144134	87	31	87	26
	yeast+sp1+sp5+sp6/100	3	100	1	0	0	0	0	1	1	89.94	2.71	85	1.14756e+07	367506	101361	16027.8	99.2823	0.144134	0.717739	0.144134	87	31	87	26
	yeast+sp1+sp5+sp3+sp6/100	3	100	1	0	0	1	0	1	1	91.72	3.6	77	1.18704e+07	1.16672e+06	59111.1	15798.1	99.5062	0.125873	0.493815	0.125873	89	21	94	24
	yeast+sp1+sp5+sp3+sp6/100	3	100	1	0	0	1	0	1	1	95.32	3.6	77	1.30372e+07	1.16672e+06	43313	15798.1	99.5062	0.125873	0.493815	0.125873	89	21	94	24
	yeast+sp1+sp5+sp3+sp6/100	3	100	1	0	0	1	0	1	1	88.12	3.6	77	1.07037e+07	1.16672e+06	74909.2	15798.1	99.5062	0.125873	0.493815	0.125873	89	21	94	24
	yeast+sp1+sp3+sp6/100	3	100	1	0	0	1	0	0	1	94.06	1.55	93	1.15929e+07	2.41196e+06	44444.4	18429.7	99.6346	0.0791085	0.365401	0.0791085	81	17	96	21
	yeast+sp1+sp3+sp6/100	3	100	1	0	0	1	0	0	1	95.61	1.55	93	1.40048e+07	2.41196e+06	26014.7	18429.7	99.6346	0.0791085	0.365401	0.0791085	81	17	96	21
	yeast+sp1+sp3+sp6/100	3	100	1	0	0	1	0	0	1	92.51	1.55	93	9.18093e+06	2.41196e+06	62874.2	18429.7	99.6346	0.0791085	0.365401	0.0791085	81	17	96	21
	yeast+sp4+sp5+sp3/100	3	100	0	0	0	1	1	1	0	76.85	1.6	23	1.15416e+07	2.06895e+06	602889	230273	95.1356	1.24871	4.86441	1.24871	78	88	30	85
	yeast+sp4+sp5+sp3/100	3	100	0	0	0	1	1	1	0	76.85	1.6	23	1.15416e+07	2.06895e+06	602889	230273	95.1356	1.24871	4.86441	1.24871	78	88	30	85
	yeast+sp4+sp5+sp3/100	3	100	0	0	0	1	1	1	0	76.85	1.6	23	1.15416e+07	2.06895e+06	602889	230273	95.1356	1.24871	4.86441	1.24871	78	88	30	85
	yeast+sp4+sp5+sp6/100	3	100	0	0	0	0	1	1	1	82.57	3.51	31	1.06778e+07	1.32749e+06	318667	85543.1	97.1561	0.424568	2.84391	0.424568	57	80	34	52
	yeast+sp4+sp5+sp6/100	3	100	0	0	0	0	1	1	1	86.08	3.51	31	1.20053e+07	1.32749e+06	233124	85543.1	97.1561	0.424568	2.84391	0.424568	57	80	34	52
	yeast+sp4+sp5+sp6/100	3	100	0	0	0	0	1	1	1	79.06	3.51	31	9.35029e+06	1.32749e+06	404210	85543.1	97.1561	0.424568	2.84391	0.424568	57	80	34	52
	yeast+sp4+sp3+sp6/100	3	100	0	0	0	1	1	0	1	72.4	4.88	21	1.06529e+07	766010	281556	79744.7	97.4597	0.605741	2.5403	0.605741	55	76	39	64
	yeast+sp4+sp3+sp6/100	3	100	0	0	0	1	1	0	1	77.28	4.88	21	1.14189e+07	766010	201811	79744.7	97.4597	0.605741	2.5403	0.605741	55	76	39	64
	yeast+sp4+sp3+sp6/100	3	100	0	0	0	1	1	0	1	67.52	4.88	21	9.88688e+06	766010	361300	79744.7	97.4597	0.605741	2.5403	0.605741	55	76	39	64
	yeast+sp5+sp3+sp6/100	3	100	0	0	0	1	0	1	1	80.16	2.97	27	9.87178e+06	2.30259e+06	72444.4	34488.1	99.2704	0.255787	0.7296	0.255787	30	25	85	44
	yeast+sp5+sp3+sp6/100	3	100	0	0	0	1	0	1	1	83.13	2.97	27	1.21744e+07	2.30259e+06	37956.3	34488.1	99.2704	0.255787	0.7296	0.255787	30	25	85	44
	yeast+sp5+sp3+sp6/100	3	100	0	0	0	1	0	1	1	77.19	2.97	27	7.56818e+06	2.30259e+06	106933	34488.1	99.2704	0.255787	0.7296	0.255787	30	25	85	44
	yeast+sp2st1+sp1+sp4+sp5/100	4	100	1	1	0	0	1	1	0	91.95	1.77	79	1.01873e+07	1.90008e+06	234889	80543.2	97.8074	0.49226	2.1926	0.49226	43	69.5	43	56
	yeast+sp2st1+sp1+sp4+sp5/100	4	100	1	1	0	0	1	1	0	93.72	1.77	79	1.20874e+07	1.90008e+06	154346	80543.2	97.8074	0.49226	2.1926	0.49226	43	69.5	43	56
	yeast+sp2st1+sp1+sp4+sp5/100	4	100	1	1	0	0	1	1	0	90.18	1.77	79	8.28726e+06	1.90008e+06	315432	80543.2	97.8074	0.49226	2.1926	0.49226	43	69.5	43	56
	yeast+sp2st1+sp1+sp5+sp3/100	4	100	1	1	0	1	0	1	0	81.33	1.38	29	1.16236e+07	1.63818e+06	240667	148701	98.1041	1.11394	1.89587	1.11394	82	71	48	81
	yeast+sp2st1+sp1+sp5+sp3/100	4	100	1	1	0	1	0	1	0	82.71	1.38	29	1.32617e+07	1.63818e+06	91965.7	148701	98.1041	1.11394	1.89587	1.11394	82	71	48	81
	yeast+sp2st1+sp1+sp5+sp3/100	4	100	1	1	0	1	0	1	0	79.95	1.38	29	9.98537e+06	1.63818e+06	389368	148701	98.1041	1.11394	1.89587	1.11394	82	71	48	81
	yeast+sp2st1+sp1+sp3+sp6/100	4	100	1	1	0	1	0	0	1	92.12	2.2	81	10898000	1.12624e+06	113556	30289.1	98.9874	0.179778	1.0126	0.179778	61	45	73	30
	yeast+sp2st1+sp1+sp3+sp6/100	4	100	1	1	0	1	0	0	1	94.32	2.2	81	12024238	1.12624e+06	83266.4	30289.1	98.9874	0.179778	1.0126	0.179778	61	45	73	30
	yeast+sp2st1+sp1+sp3+sp6/100	4	100	1	1	0	1	0	0	1	89.92	2.2	81	9771762	1.12624e+06	143845	30289.1	98.9874	0.179778	1.0126	0.179778	61	45	73	30
	yeast+sp2st1+sp1+sp4+sp6/100	4	100	1	1	0	0	1	0	1	79.88	4.34	25	1.22116e+07	1.93223e+06	19777.8	6308.92	99.8404	0.0374992	0.159638	0.0374992	93	16	98	18
	yeast+sp2st1+sp1+sp4+sp6/100	4	100	1	1	0	0	1	0	1	84.22	4.34	25	1.41438e+07	1.93223e+06	13468.9	6308.92	99.8404	0.0374992	0.159638	0.0374992	93	16	98	18
	yeast+sp2st1+sp1+sp4+sp6/100	4	100	1	1	0	0	1	0	1	75.54	4.34	25	1.02793e+07	1.93223e+06	26086.7	6308.92	99.8404	0.0374992	0.159638	0.0374992	93	16	98	18
	yeast+sp2st1+sp1+sp5+sp6/100	4	100	1	1	0	0	0	1	1	91.27	0.77	68	9.17422e+06	877590	101111	27975.3	98.9269	0.222823	1.07306	0.222823	21	40	71	38
	yeast+sp2st1+sp1+sp5+sp6/100	4	100	1	1	0	0	0	1	1	92.04	0.77	68	1.00518e+07	877590	101111,1111-27975,3	27975.3	98.9269	0.222823	1.07306	0.222823	21	40	71	38
	yeast+sp2st1+sp1+sp5+sp6/100	4	100	1	1	0	0	0	1	1	90.5	0.77	68	8.29663e+06	877590	129086	27975.3	98.9269	0.222823	1.07306	0.222823	21	40	71	38
	yeast+sp2st1+sp1+sp3+sp6/100	4	100	1	1	0	1	0	0	1	92.11	3.25	80	1.09331e+07	2.23182e+06	65333.3	9843.22	99.3949	0.0675663	0.60506	0.0675663	62	22	92	20
	yeast+sp2st1+sp1+sp3+sp6/100	4	100	1	1	0	1	0	0	1	95.36	3.25	80	1.31649e+07	2.23182e+06	55490.1	9843.22	99.3949	0.0675663	0.60506	0.0675663	62	22	92	20
	yeast+sp2st1+sp1+sp3+sp6/100	4	100	1	1	0	1	0	0	1	88.86	3.25	80	8.70129e+06	2.23182e+06	75176.5	9843.22	99.3949	0.0675663	0.60506	0.0675663	62	22	92	20
	yeast+sp2st1+sp4+sp5+sp3/100	4	100	0	1	0	1	1	1	0	93.72	1.31	89	9.56133e+06	1.26568e+06	184889	68053	98.1599	0.490745	1.8401	0.490745	22	59	50	55
	yeast+sp2st1+sp4+sp5+sp3/100	4	100	0	1	0	1	1	1	0	92.41	1.31	89	1.0827e+07	1.26568e+06	116836	68053	98.1599	0.490745	1.8401	0.490745	22	59	50	55
	yeast+sp2st1+sp4+sp5+sp3/100	4	100	0	1	0	1	1	1	0	95.03	1.31	89	8.29565e+06	1.26568e+06	252942	68053	98.1599	0.490745	1.8401	0.490745	22	59	50	55
	yeast+sp2st2+sp1+sp4+sp5/100	4	100	1	0	1	0	1	1	0	91.47	1.67	72	1.06749e+07	2.30375e+06	222444	123380	97.8467	1.37805	2.15326	1.37805	56	68	44	87
	yeast+sp2st2+sp1+sp4+sp5/100	4	100	1	0	1	0	1	1	0	93.14	1.67	72	1.29786e+07	2.30375e+06	99064.4	123380	97.8467	1.37805	2.15326	1.37805	56	68	44	87
	yeast+sp2st2+sp1+sp4+sp5/100	4	100	1	0	1	0	1	1	0	89.8	1.67	72	8.37114e+06	2.30375e+06	345824	123380	97.8467	1.37805	2.15326	1.37805	56	68	44	87
	yeast+sp2st2+sp1+sp3+sp6/100	4	100	1	0	1	1	0	0	1	90.8	2.03	64	1.10864e+07	2.54786e+06	114444	3861.81	98.9036	0.329116	1.09641	0.329116	64	46	67	49
	yeast+sp2st2+sp1+sp3+sp6/100	4	100	1	0	1	1	0	0	1	92.83	2.03	64	1.36343e+07	2.54786e+06	110583	3861.81	98.9036	0.329116	1.09641	0.329116	64	46	67	49
	yeast+sp2st2+sp1+sp3+sp6/100	4	100	1	0	1	1	0	0	1	88.77	2.03	64	8.53858e+06	2.54786e+06	118306	3861.81	98.9036	0.329116	1.09641	0.329116	64	46	67	49
	yeast+sp2st2+sp1+sp5+sp3/100	4	100	1	0	1	1	0	1	0	89.79	1.39	55	1.06347e+07	1.57733e+06	70444.4	29218.6	99.3714	0.196589	0.628641	0.196589	53	23.5	90	33
	yeast+sp2st2+sp1+sp5+sp3/100	4	100	1	0	1	1	0	1	0	91.18	1.39	55	1.2212e+07	1.57733e+06	41225.8	29218.6	99.3714	0.196589	0.628641	0.196589	53	23.5	90	33
	yeast+sp2st2+sp1+sp5+sp3/100	4	100	1	0	1	1	0	1	0	88.4	1.39	55	9.05734e+06	1.57733e+06	99663.1	29218.6	99.3714	0.196589	0.628641	0.196589	53	23.5	90	33
	yeast+sp2st2+sp1+sp3+sp6/100	4	100	1	0	1	1	0	0	1	83.89	0	34	9.13044e+06	1.36032e+06	85777.8	52012.3	99.1319	0.50013	0.868059	0.50013	20	32	75	59
	yeast+sp2st2+sp1+sp3+sp6/100	4	100	1	0	1	1	0	0	1	83.89	0	34	1.04908e+07	1.36032e+06	33765.4	52012.3	99.1319	0.50013	0.868059	0.50013	20	32	75	59
	yeast+sp2st2+sp1+sp3+sp6/100	4	100	1	0	1	1	0	0	1	83.89	0	34	7.77012e+06	1.36032e+06	137790	52012.3	99.1319	0.50013	0.868059	0.50013	20	32	75	59
	yeast+sp2st2+sp4+sp5+sp3/100	4	100	0	0	1	1	1	1	0	92.32	0	82	1.12096e+07	1.30968e+06	193778	93527.3	98.3224	0.772314	1.6776	0.772314	69	61	53	74
	yeast+sp2st2+sp4+sp5+sp3/100	4	100	0	0	1	1	1	1	0	92.32	0	82	1.25192e+07	1.30968e+06	100250	93527.3	98.3224	0.772314	1.6776	0.772314	69	61	53	74
	yeast+sp2st2+sp4+sp5+sp3/100	4	100	0	0	1	1	1	1	0	92.32	0	82	9.89987e+06	1.30968e+06	287305	93527.3	98.3224	0.772314	1.6776	0.772314	69	61	53	74
	yeast+sp2st2+sp5+sp3+sp6/100	4	100	0	0	1	1	0	1	1	92.89	1.04	87	1.18742e+07	1.79659e+06	84222.2	10945.4	99.2674	0.20186	0.732627	0.20186	90	30	84	35
	yeast+sp2st2+sp5+sp3+sp6/100	4	100	0	0	1	1	0	1	1	93.93	1.04	87	1.36708e+07	1.79659e+06	73276.8	10945.4	99.2674	0.20186	0.732627	0.20186	90	30	84	35
	yeast+sp2st2+sp5+sp3+sp6/100	4	100	0	0	1	1	0	1	1	91.85	1.04	87	1.00776e+07	1.79659e+06	95167.7	10945.4	99.2674	0.20186	0.732627	0.20186	90	30	84	35
	yeast+sp1+sp4+sp5+sp3/100	4	100	1	0	0	1	1	1	0	67.2	1.62	18	1.15776e+07	1.66644e+06	100444	31469.4	99.1347	0.23464	0.865289	0.23464	79	39	76	40
	yeast+sp1+sp4+sp5+sp3/100	4	100	1	0	0	1	1	1	0	68.82	1.62	18	1.3244e+07	1.66644e+06	68975.2	31469.4	99.1347	0.23464	0.865289	0.23464	79	39	76	40
	yeast+sp1+sp4+sp5+sp3/100	4	100	1	0	0	1	1	1	0	65.58	1.62	18	1.14111e+07	1.66644e+06	131914	31469.4	99.1347	0.23464	0.865289	0.23464	79	39	76	40
	yeast+sp1+sp4+sp5+sp6/100	4	100	1	0	0	0	1	1	1	96.6	2.1	97	11704000	2.84284e+06	131778	49418.3	98.9198	0.222279	1.08024	0.222279	84	50	69	37
	yeast+sp1+sp4+sp5+sp6/100	4	100	1	0	0	0	1	1	1	98.7	2.1	97	11704000	2.84284e+06	131778	49418.3	98.9198	0.222279	1.08024	0.222279	84	50	69	37
	yeast+sp1+sp4+sp5+sp6/100	4	100	1	0	0	0	1	1	1	94.5	2.1	97	11704000	2.84284e+06	131778	49418.3	98.9198	0.222279	1.08024	0.222279	84	50	69	37
	yeast+sp1+sp4+sp3+sp6/100	4	100	1	0	0	1	1	0	1	96.3	1.76	96	9.89756e+06	1.3643e+06	118444	87154.8	98.9046	0.689591	1.09537	0.689591	33	47	68	69
	yeast+sp1+sp4+sp3+sp6/100	4	100	1	0	0	1	1	0	1	98.06	1.76	96	1.12619e+07	1.3643e+06	31289.7	87154.8	98.9046	0.689591	1.09537	0.689591	33	47	68	69
	yeast+sp1+sp4+sp3+sp6/100	4	100	1	0	0	1	1	0	1	94.54	1.76	96	8.53325e+06	1.3643e+06	205599	87154.8	98.9046	0.689591	1.09537	0.689591	33	47	68	69
	yeast+sp4+sp5+sp3+sp6/100	4	100	0	0	0	1	1	1	1	83.06	1.87	33	9.90467e+06	1.1868e+06	272667	108932	97.353	1.01567	2.64701	1.01567	34	75	36	77
	yeast+sp4+sp5+sp3+sp6/100	4	100	0	0	0	1	1	1	1	84.93	1.87	33	1.10915e+07	1.1868e+06	381598	108932	97.353	1.01567	2.64701	1.01567	34	75	36	77
	yeast+sp4+sp5+sp3+sp6/100	4	100	0	0	0	1	1	1	1	81.19	1.87	33	8.71787e+06	1.1868e+06	163735	108932	97.353	1.01567	2.64701	1.01567	34	75	36	77
	yeast+sp2st1+sp1+sp5+sp3+sp6/100	5	100	1	1	0	1	0	1	1	93.95	1.07	91	1.02558e+07	627485	87111.1	27847.9	99.1711	0.230815	0.828891	0.230815	47	33	81	39
	yeast+sp2st1+sp1+sp5+sp3+sp6/100	5	100	1	1	0	1	0	1	1	92.88	1.07	91	1.08833e+07	627485	114959	27847.9	99.1711	0.230815	0.828891	0.230815	47	33	81	39
	yeast+sp2st1+sp1+sp5+sp3+sp6/100	5	100	1	1	0	1	0	1	1	95.02	1.07	91	9.62829e+06	627485	59263.2	27847.9	99.1711	0.230815	0.828891	0.230815	47	33	81	39
	yeast+sp2st1+sp4+sp5+sp3+sp6/100	5	100	0	1	0	1	1	1	1	92.51	4.31	83	8.55089e+06	753134	319556	200086	96.4535	2.18529	3.54649	2.18529	19	81	32	92
	yeast+sp2st1+sp4+sp5+sp3+sp6/100	5	100	0	1	0	1	1	1	1	96.82	4.31	83	9.30402e+06	753134	119469	200086	96.4535	2.18529	3.54649	2.18529	19	81	32	92
	yeast+sp2st1+sp4+sp5+sp3+sp6/100	5	100	0	1	0	1	1	1	1	88.2	4.31	83	7.79776e+06	753134	519642	200086	96.4535	2.18529	3.54649	2.18529	19	81	32	92
	yeast+sp2st2+sp1+sp4+sp5+sp3/100	5	100	1	0	1	1	1	1	0	91.5	0.33	74	1.03407e+07	1.82878e+06	205556	168652	98.2101	1.27528	1.78988	1.27528	49	65	51	86
	yeast+sp2st2+sp1+sp4+sp5+sp3/100	5	100	1	0	1	1	1	1	0	91.83	0.33	74	1.21694e+07	1.82878e+06	36904	168652	98.2101	1.27528	1.78988	1.27528	49	65	51	86
	yeast+sp2st2+sp1+sp4+sp5+sp3/100	5	100	1	0	1	1	1	1	0	91.17	0.33	74	8.51189e+06	1.82878e+06	374207	168652	98.2101	1.27528	1.78988	1.27528	49	65	51	86
	yeast+sp2st2+sp1+sp5+sp3+sp6/100	5	100	1	0	1	1	0	1	1	86.06	1.99	41	8.50533e+06	660671	107556	74999.9	98.7845	0.771919	1.2155	0.771919	18	42	64	73
	yeast+sp2st2+sp1+sp5+sp3+sp6/100	5	100	1	0	1	1	0	1	1	88.05	1.99	41	9.166e+06	660671	32555.6	74999.9	98.7845	0.771919	1.2155	0.771919	18	42	64	73
	yeast+sp2st2+sp1+sp5+sp3+sp6/100	5	100	1	0	1	1	0	1	1	84.07	1.99	41	7.84466e+06	660671	182555	74999.9	98.7845	0.771919	1.2155	0.771919	18	42	64	73
	yeast+sp2st2+sp4+sp5+sp3+sp6/100	5	100	0	0	1	1	1	1	1	50.75	5.36	15	9.60444e+06	1.16735e+06	147778	67264.7	98.5452	0.577083	1.45477	0.577083	24	53	57	62
	yeast+sp2st2+sp4+sp5+sp3+sp6/100	5	100	0	0	1	1	1	1	1	56.11	5.36	15	1.07718e+07	1.16735e+06	80513.1	67264.7	98.5452	0.577083	1.45477	0.577083	24	53	57	62
	yeast+sp2st2+sp4+sp5+sp3+sp6/100	5	100	0	0	1	1	1	1	1	45.39	5.36	15	8.43709e+06	1.16735e+06	215042	67264.7	98.5452	0.577083	1.45477	0.577083	24	53	57	62
	yeast+sp1+sp4+sp5+sp3+sp6/100	5	100	1	0	0	1	1	1	1	90.53	3.61	62	1.15189e+07	325262	205111	16567.1	98.2512	0.123371	1.74876	0.123371	77	64	52	23
	yeast+sp1+sp4+sp5+sp3+sp6/100	5	100	1	0	0	1	1	1	1	94.14	3.61	62	1.18442e+07	325262	188544	16567.1	98.2512	0.123371	1.74876	0.123371	77	64	52	23
	yeast+sp1+sp4+sp5+sp3+sp6/100	5	100	1	0	0	1	1	1	1	86.92	3.61	62	1.11936e+07	325262	221678	16567.1	98.2512	0.123371	1.74876	0.123371	77	64	52	23
	yeast+sp2st1+sp1+sp4+sp5+sp3+sp6/100	6	100	1	1	0	1	1	1	1	92.58	1.55	84	1.00707e+07	663780	157556	56540.6	98.4865	0.486123	1.51346	0.486123	39	56	56	54
	yeast+sp2st1+sp1+sp4+sp5+sp3+sp6/100	6	100	1	1	0	1	1	1	1	94.13	1.55	84	1.07344e+07	663780	101015	56540.6	98.4865	0.486123	1.51346	0.486123	39	56	56	54
	yeast+sp2st1+sp1+sp4+sp5+sp3+sp6/100	6	100	1	1	0	1	1	1	1	91.03	1.55	84	9.40689e+06	663780	214096	56540.6	98.4865	0.486123	1.51346	0.486123	39	56	56	54
	yeast+sp2st2+sp1+sp4+sp5+sp3+sp6/100	6	100	1	0	1	1	1	1	1	91.17	2.67	67	8.19378e+06	940189	70444.4	12139.1	99.1458	0.112436	0.854159	0.112436	16	23.5	77	22
	yeast+sp2st2+sp1+sp4+sp5+sp3+sp6/100	6	100	1	0	1	1	1	1	1	93.84	2.67	67	9.13397e+06	940189	58305.3	12139.1	99.1458	0.112436	0.854159	0.112436	16	23.5	77	22
	yeast+sp2st2+sp1+sp4+sp5+sp3+sp6/100	6	100	1	0	1	1	1	1	1	88.5	2.67	67	7.25359e+06	940189	82583.6	12139.1	99.1458	0.112436	0.854159	0.112436	16	23.5	77	22

## Sheet: Figure 4a
	Co_fermentations	Order	Yeast_level	L. amylovorus	L. fermentum strain 1	L. fermentum strain 2	L. helveticus	P. claussenii	L. buchneri	Z. mobilis	Yeast_Average	Yeast_SD
	yeast+sp2st1/100	1	100	0	1	0	0	0	0	0	1.14913e+07	1.03693e+06
	yeast+sp2st1/100	1	100	0	1	0	0	0	0	0	1.25283e+07	1.03693e+06
	yeast+sp2st1/100	1	100	0	1	0	0	0	0	0	1.13844e+07	1.03693e+06
	yeast+sp2st2/100	1	100	0	0	1	0	0	0	0	1.18617e+07	759853
	yeast+sp2st2/100	1	100	0	0	1	0	0	0	0	1.26215e+07	759853
	yeast+sp2st2/100	1	100	0	0	1	0	0	0	0	1.11018e+07	759853
	yeast+sp1/100	1	100	1	0	0	0	0	0	0	1.24653e+07	1.28525e+06
	yeast+sp1/100	1	100	1	0	0	0	0	0	0	1.37506e+07	1.28525e+06
	yeast+sp1/100	1	100	1	0	0	0	0	0	0	1.11801e+07	1.28525e+06
	yeast+sp5/100	1	100	0	0	0	0	0	1	0	9888000	1.56924e+06
	yeast+sp5/100	1	100	0	0	0	0	0	1	0	11457242	1.56924e+06
	yeast+sp5/100	1	100	0	0	0	0	0	1	0	8318758	1.56924e+06
	yeast+sp3/100	1	100	0	0	0	1	0	0	0	11104000	467528
	yeast+sp3/100	1	100	0	0	0	1	0	0	0	1.15715e+07	467528
	yeast+sp3/100	1	100	0	0	0	1	0	0	0	1.06365e+07	467528
	yeast+sp6/100	1	100	0	0	0	0	0	0	1	9.76967e+06	1.00555e+06
	yeast+sp6/100	1	100	0	0	0	0	0	0	1	1.07752e+07	1.00555e+06
	yeast+sp6/100	1	100	0	0	0	0	0	0	1	8.76411e+06	1.00555e+06
	yeast+sp4/100	1	100	0	0	0	0	1	0	0	1.14373e+07	1.92451e+06
	yeast+sp4/100	1	100	0	0	0	0	1	0	0	1.33618e+07	1.92451e+06
	yeast+sp4/100	1	100	0	0	0	0	1	0	0	9.51283e+06	1.92451e+06
	yeast+sp2st1+sp1/100	2	100	1	1	0	0	0	0	0	9.92167e+06	768852
	yeast+sp2st1+sp1/100	2	100	1	1	0	0	0	0	0	1.06905e+07	768852
	yeast+sp2st1+sp1/100	2	100	1	1	0	0	0	0	0	9.15281e+06	768852
	yeast+sp2st2+sp1/100	2	100	1	0	1	0	0	0	0	1.06393e+07	854801
	yeast+sp2st2+sp1/100	2	100	1	0	1	0	0	0	0	1.14941e+07	854801
	yeast+sp2st2+sp1/100	2	100	1	0	1	0	0	0	0	9.78453e+06	854801
	yeast+sp2st1+sp4/100	2	100	0	1	0	0	1	0	0	1.11038e+07	1.72391e+06
	yeast+sp2st1+sp4/100	2	100	0	1	0	0	1	0	0	1.28277e+07	1.72391e+06
	yeast+sp2st1+sp4/100	2	100	0	1	0	0	1	0	0	9.37986e+06	1.72391e+06
	yeast+sp2st1+sp3/100	2	100	0	1	0	1	0	0	0	1.13684e+07	1.33116e+06
	yeast+sp2st1+sp3/100	2	100	0	1	0	1	0	0	0	1.26996e+07	1.33116e+06
	yeast+sp2st1+sp3/100	2	100	0	1	0	1	0	0	0	1.00373e+07	1.33116e+06
	yeast+sp2st1+sp6/100	2	100	1	1	0	0	0	0	1	1.16291e+07	1.7037e+06
	yeast+sp2st1+sp6/100	2	100	1	1	0	0	0	0	1	1.33328e+07	1.7037e+06
	yeast+sp2st1+sp6/100	2	100	1	1	0	0	0	0	1	1.16291e+07	1.7037e+06
	yeast+sp2st2+sp4/100	2	100	0	0	1	0	1	0	0	1.01602e+07	1.43464e+06
	yeast+sp2st2+sp4/100	2	100	0	0	1	0	1	0	0	1.15949e+07	1.43464e+06
	yeast+sp2st2+sp4/100	2	100	0	0	1	0	1	0	0	8.72558e+06	1.43464e+06
	yeast+sp2st2+sp3/100	2	100	0	0	1	1	0	0	0	1.00422e+07	1.02261e+06
	yeast+sp2st2+sp3/100	2	100	0	0	1	1	0	0	0	1.10648e+07	1.02261e+06
	yeast+sp2st2+sp3/100	2	100	0	0	1	1	0	0	0	9.01961e+06	1.02261e+06
	yeast+sp2st2+sp6/100	2	100	0	0	1	0	0	0	1	1.14129e+07	1.57287e+06
	yeast+sp2st2+sp6/100	2	100	0	0	1	0	0	0	1	1.29858e+07	1.57287e+06
	yeast+sp2st2+sp6/100	2	100	0	0	1	0	0	0	1	9.84002e+06	1.57287e+06
	yeast+sp1+sp4/100	2	100	1	0	0	0	1	0	0	1.14342e+07	1.26521e+06
	yeast+sp1+sp4/100	2	100	1	0	0	0	1	0	0	1.26994e+07	1.26521e+06
	yeast+sp1+sp4/100	2	100	1	0	0	0	1	0	0	1.0169e+07	1.26521e+06
	yeast+sp1+sp3/100	2	100	1	0	0	1	0	0	0	1.28167e+07	1.70223e+06
	yeast+sp1+sp3/100	2	100	1	0	0	1	0	0	0	1.45189e+07	1.70223e+06
	yeast+sp1+sp3/100	2	100	1	0	0	1	0	0	0	1.11144e+07	1.70223e+06
	yeast+sp1+sp6/100	2	100	1	0	0	0	0	0	1	9.95622e+06	1.17005e+06
	yeast+sp1+sp6/100	2	100	1	0	0	0	0	0	1	1.11263e+07	1.17005e+06
	yeast+sp1+sp6/100	2	100	1	0	0	0	0	0	1	8.78617e+06	1.17005e+06
	yeast+sp4+sp5/100	2	100	0	0	0	0	1	1	0	1.05364e+07	1.23855e+06
	yeast+sp4+sp5/100	2	100	0	0	0	0	1	1	0	1.1775e+07	1.23855e+06
	yeast+sp4+sp5/100	2	100	0	0	0	0	1	1	0	9.2979e+06	1.23855e+06
	yeast+sp4+sp3/100	2	100	0	0	0	1	1	0	0	7752000	1.22516e+06
	yeast+sp4+sp3/100	2	100	0	0	0	1	1	0	0	8977159	1.22516e+06
	yeast+sp4+sp3/100	2	100	0	0	0	1	1	0	0	6526841	1.22516e+06
	yeast+sp4+sp6/100	2	100	0	0	0	0	1	0	1	11506000	1.58646e+06
	yeast+sp4+sp6/100	2	100	0	0	0	0	1	0	1	13092459	1.58646e+06
	yeast+sp4+sp6/100	2	100	0	0	0	0	1	0	1	9919541	1.58646e+06
	yeast+sp5+sp3/100	2	100	0	0	0	1	0	1	0	1.02167e+07	1.21314e+06
	yeast+sp5+sp3/100	2	100	0	0	0	1	0	1	0	1.14298e+07	1.21314e+06
	yeast+sp5+sp3/100	2	100	0	0	0	1	0	1	0	9.00352e+06	1.21314e+06
	yeast+sp5+sp6/100	2	100	0	0	0	0	0	1	1	1.01384e+07	568926
	yeast+sp5+sp6/100	2	100	0	0	0	0	0	1	1	1.07074e+07	568926
	yeast+sp5+sp6/100	2	100	0	0	0	0	0	1	1	9.56952e+06	568926
	yeast+sp3+sp6/100	2	100	0	0	0	1	0	0	1	9.65711e+06	1.04217e+06
	yeast+sp3+sp6/100	2	100	0	0	0	1	0	0	1	1.06993e+07	1.04217e+06
	yeast+sp3+sp6/100	2	100	0	0	0	1	0	0	1	8.61495e+06	1.04217e+06
	yeast+sp2st2+sp1+sp5/100	3	100	1	0	1	0	0	1	0	1.04743e+07	542918
	yeast+sp2st2+sp1+sp5/100	3	100	1	0	1	0	0	1	0	1.10173e+07	542918
	yeast+sp2st2+sp1+sp5/100	3	100	1	0	1	0	0	1	0	9.93142e+06	542918
	yeast+sp2st1+sp1+sp5/100	3	100	1	1	0	0	0	1	0	9.82167e+06	1.08968e+06
	yeast+sp2st1+sp1+sp5/100	3	100	1	1	0	0	0	1	0	1.09113e+07	1.08968e+06
	yeast+sp2st1+sp1+sp5/100	3	100	1	1	0	0	0	1	0	8.73198e+06	1.08968e+06
	yeast+sp2st1+sp1+sp3/100	3	100	1	1	0	1	0	0	0	10734000	1.35448e+06
	yeast+sp2st1+sp1+sp3/100	3	100	1	1	0	1	0	0	0	12088475	1.35448e+06
	yeast+sp2st1+sp1+sp3/100	3	100	1	1	0	1	0	0	0	9379525	1.35448e+06
	yeast+sp2st1+sp1+sp6/100	3	100	1	1	0	0	0	0	1	1.02084e+07	1.77628e+06
	yeast+sp2st1+sp1+sp6/100	3	100	1	1	0	0	0	0	1	1.19847e+07	1.77628e+06
	yeast+sp2st1+sp1+sp6/100	3	100	1	1	0	0	0	0	1	8.43216e+06	1.77628e+06
	yeast+sp2st1+sp1+sp4/100	3	100	1	1	0	0	1	0	0	9.93689e+06	1.34716e+06
	yeast+sp2st1+sp1+sp4/100	3	100	1	1	0	0	1	0	0	1.1284e+07	1.34716e+06
	yeast+sp2st1+sp1+sp4/100	3	100	1	1	0	0	1	0	0	8.58973e+06	1.34716e+06
	yeast+sp2st1+sp4+sp5/100	3	100	1	1	0	0	1	1	0	1.15862e+07	2.44078e+06
	yeast+sp2st1+sp4+sp5/100	3	100	1	1	0	0	1	1	0	1.4027e+07	2.44078e+06
	yeast+sp2st1+sp4+sp5/100	3	100	1	1	0	0	1	1	0	9.14544e+06	2.44078e+06
	yeast+sp2st1+sp4+sp3/100	3	100	0	1	0	1	1	0	0	1.11747e+07	1.84277e+06
	yeast+sp2st1+sp4+sp3/100	3	100	0	1	0	1	1	0	0	1.30174e+07	1.84277e+06
	yeast+sp2st1+sp4+sp3/100	3	100	0	1	0	1	1	0	0	9.3319e+06	1.84277e+06
	yeast+sp2st1+sp4+sp6/100	3	100	0	1	0	0	1	0	1	10222000	1.36254e+06
	yeast+sp2st1+sp4+sp6/100	3	100	0	1	0	0	1	0	1	11584542	1.36254e+06
	yeast+sp2st1+sp4+sp6/100	3	100	0	1	0	0	1	0	1	8859458	1.36254e+06
	yeast+sp2st1+sp5+sp3/100	3	100	0	1	0	1	0	1	0	1.07149e+07	1.25835e+06
	yeast+sp2st1+sp5+sp3/100	3	100	0	1	0	1	0	1	0	1.19732e+07	1.25835e+06
	yeast+sp2st1+sp5+sp3/100	3	100	0	1	0	1	0	1	0	9.45654e+06	1.25835e+06
	yeast+sp2st1+sp5+sp3+sp6/100	3	100	0	1	0	1	0	1	1	9.87911e+06	1.60063e+06
	yeast+sp2st1+sp5+sp3+sp6/100	3	100	0	1	0	1	0	1	1	1.14797e+07	1.60063e+06
	yeast+sp2st1+sp5+sp3+sp6/100	3	100	0	1	0	1	0	1	1	8.27848e+06	1.60063e+06
	yeast+sp2st1+sp5+sp6/100	3	100	0	1	0	0	0	1	1	1.04918e+07	1.58098e+06
	yeast+sp2st1+sp5+sp6/100	3	100	0	1	0	0	0	1	1	1.20728e+07	1.58098e+06
	yeast+sp2st1+sp5+sp6/100	3	100	0	1	0	0	0	1	1	8.91079e+06	1.58098e+06
	yeast+sp2st2+sp1+sp3/100	3	100	1	0	1	1	0	0	0	1.17327e+07	2.25246e+06
	yeast+sp2st2+sp1+sp3/100	3	100	1	0	1	1	0	0	0	1.39851e+07	2.25246e+06
	yeast+sp2st2+sp1+sp3/100	3	100	1	0	1	1	0	0	0	9.48021e+06	2.25246e+06
	yeast+sp2st2+sp1+sp6/100	3	100	1	0	1	0	0	0	1	11202000	1.69951e+06
	yeast+sp2st2+sp1+sp6/100	3	100	1	0	1	0	0	0	1	12901509	1.69951e+06
	yeast+sp2st2+sp1+sp6/100	3	100	1	0	1	0	0	0	1	9502491	1.69951e+06
	yeast+sp2st2+sp1+sp4/100	3	100	1	0	1	0	1	0	0	1.10509e+07	1.55892e+06
	yeast+sp2st2+sp1+sp4/100	3	100	1	0	1	0	1	0	0	1.26098e+07	1.55892e+06
	yeast+sp2st2+sp1+sp4/100	3	100	1	0	1	0	1	0	0	9.49197e+06	1.55892e+06
	yeast+sp1+sp4+sp6/100	3	100	1	0	0	0	1	0	1	1.17522e+07	1.69721e+06
	yeast+sp1+sp4+sp6/100	3	100	1	0	0	0	1	0	1	1.34494e+07	1.69721e+06
	yeast+sp1+sp4+sp6/100	3	100	1	0	0	0	1	0	1	1.0055e+07	1.69721e+06
	yeast+sp2st2+sp4+sp5/100	3	100	0	0	1	0	1	1	0	1.07293e+07	1.6632e+06
	yeast+sp2st2+sp4+sp5/100	3	100	0	0	1	0	1	1	0	1.23925e+07	1.40853e+06
	yeast+sp2st2+sp4+sp5/100	3	100	0	0	1	0	1	1	0	9.06614e+06	1.91786e+06
	yeast+sp2st2+sp4+sp3/100	3	100	0	0	1	1	1	0	0	1.22253e+07	1.18323e+06
	yeast+sp2st2+sp4+sp3/100	3	100	0	0	1	1	1	0	0	1.34086e+07	1.18323e+06
	yeast+sp2st2+sp4+sp3/100	3	100	0	0	1	1	1	0	0	1.10421e+07	1.18323e+06
	yeast+sp2st2+sp4+sp6/100	3	100	0	0	1	1	0	0	1	1.02709e+07	1.51025e+06
	yeast+sp2st2+sp4+sp6/100	3	100	0	0	1	1	0	0	1	1.17811e+07	1.51025e+06
	yeast+sp2st2+sp4+sp6/100	3	100	0	0	1	1	0	0	1	8.76063e+06	1.51025e+06
	yeast+sp2st2+sp5+sp3/100	3	100	0	0	1	1	0	1	0	9.59311e+06	2.11767e+06
	yeast+sp2st2+sp5+sp3/100	3	100	0	0	1	1	0	1	0	1.17108e+07	2.11767e+06
	yeast+sp2st2+sp5+sp3/100	3	100	0	0	1	1	0	1	0	7.47544e+06	2.11767e+06
	yeast+sp2st2+sp5+sp6/100	3	100	0	0	1	0	0	1	1	8.28222e+06	1.01304e+06
	yeast+sp2st2+sp5+sp6/100	3	100	0	0	1	0	0	1	1	9.29526e+06	1.01304e+06
	yeast+sp2st2+sp5+sp6/100	3	100	0	0	1	0	0	1	1	7.26918e+06	1.01304e+06
	yeast+sp2st2+sp5+sp6/100	3	100	0	0	1	0	0	1	1	1.31238e+07	1.19978e+06
	yeast+sp2st2+sp5+sp6/100	3	100	0	0	1	0	0	1	1	1.43236e+07	1.19978e+06
	yeast+sp2st2+sp5+sp6/100	3	100	0	0	1	0	0	1	1	1.1924e+07	1.19978e+06
	yeast+sp1+sp4+sp5/100	3	100	1	0	0	0	1	1	0	1.14302e+07	1.4256e+06
	yeast+sp1+sp4+sp5/100	3	100	1	0	0	0	1	1	0	1.28558e+07	1.4256e+06
	yeast+sp1+sp4+sp5/100	3	100	1	0	0	0	1	1	0	1.00046e+07	1.4256e+06
	yeast+sp1+sp4+sp3/100	3	100	1	0	0	1	1	0	0	1.20153e+07	1.03475e+06
	yeast+sp1+sp4+sp3/100	3	100	1	0	0	1	1	0	0	1.30501e+07	1.03475e+06
	yeast+sp1+sp4+sp3/100	3	100	1	0	0	1	1	0	0	1.09806e+07	1.03475e+06
	yeast+sp1+sp4+sp6/100	3	100	1	0	0	0	1	0	1	1.32478e+07	829628
	yeast+sp1+sp4+sp6/100	3	100	1	0	0	0	1	0	1	1.40774e+07	829628
	yeast+sp1+sp4+sp6/100	3	100	1	0	0	0	1	0	1	1.24181e+07	829628
	yeast+sp1+sp5+sp3/100	3	100	1	0	0	1	0	1	0	1.20518e+07	855581
	yeast+sp1+sp5+sp3/100	3	100	1	0	0	1	0	1	0	1.29074e+07	855581
	yeast+sp1+sp5+sp3/100	3	100	1	0	0	1	0	1	0	1.11962e+07	855581
	yeast+sp1+sp5+sp6/100	3	100	1	0	0	0	0	1	1	1.18431e+07	367506
	yeast+sp1+sp5+sp6/100	3	100	1	0	0	0	0	1	1	1.22106e+07	367506
	yeast+sp1+sp5+sp6/100	3	100	1	0	0	0	0	1	1	1.14756e+07	367506
	yeast+sp1+sp5+sp3+sp6/100	3	100	1	0	0	1	0	1	1	1.18704e+07	1.16672e+06
	yeast+sp1+sp5+sp3+sp6/100	3	100	1	0	0	1	0	1	1	1.30372e+07	1.16672e+06
	yeast+sp1+sp5+sp3+sp6/100	3	100	1	0	0	1	0	1	1	1.07037e+07	1.16672e+06
	yeast+sp1+sp3+sp6/100	3	100	1	0	0	1	0	0	1	1.15929e+07	2.41196e+06
	yeast+sp1+sp3+sp6/100	3	100	1	0	0	1	0	0	1	1.40048e+07	2.41196e+06
	yeast+sp1+sp3+sp6/100	3	100	1	0	0	1	0	0	1	9.18093e+06	2.41196e+06
	yeast+sp4+sp5+sp3/100	3	100	0	0	0	1	1	1	0	1.15416e+07	2.06895e+06
	yeast+sp4+sp5+sp3/100	3	100	0	0	0	1	1	1	0	1.15416e+07	2.06895e+06
	yeast+sp4+sp5+sp3/100	3	100	0	0	0	1	1	1	0	1.15416e+07	2.06895e+06
	yeast+sp4+sp5+sp6/100	3	100	0	0	0	0	1	1	1	1.06778e+07	1.32749e+06
	yeast+sp4+sp5+sp6/100	3	100	0	0	0	0	1	1	1	1.20053e+07	1.32749e+06
	yeast+sp4+sp5+sp6/100	3	100	0	0	0	0	1	1	1	9.35029e+06	1.32749e+06
	yeast+sp4+sp3+sp6/100	3	100	0	0	0	1	1	0	1	1.06529e+07	766010
	yeast+sp4+sp3+sp6/100	3	100	0	0	0	1	1	0	1	1.14189e+07	766010
	yeast+sp4+sp3+sp6/100	3	100	0	0	0	1	1	0	1	9.88688e+06	766010
	yeast+sp5+sp3+sp6/100	3	100	0	0	0	1	0	1	1	9.87178e+06	2.30259e+06
	yeast+sp5+sp3+sp6/100	3	100	0	0	0	1	0	1	1	1.21744e+07	2.30259e+06
	yeast+sp5+sp3+sp6/100	3	100	0	0	0	1	0	1	1	7.56818e+06	2.30259e+06
	yeast+sp2st1+sp1+sp4+sp5/100	4	100	1	1	0	0	1	1	0	1.01873e+07	1.90008e+06
	yeast+sp2st1+sp1+sp4+sp5/100	4	100	1	1	0	0	1	1	0	1.20874e+07	1.90008e+06
	yeast+sp2st1+sp1+sp4+sp5/100	4	100	1	1	0	0	1	1	0	8.28726e+06	1.90008e+06
	yeast+sp2st1+sp1+sp5+sp3/100	4	100	1	1	0	1	0	1	0	1.16236e+07	1.63818e+06
	yeast+sp2st1+sp1+sp5+sp3/100	4	100	1	1	0	1	0	1	0	1.32617e+07	1.63818e+06
	yeast+sp2st1+sp1+sp5+sp3/100	4	100	1	1	0	1	0	1	0	9.98537e+06	1.63818e+06
	yeast+sp2st1+sp1+sp3+sp6/100	4	100	1	1	0	1	0	0	1	10898000	1.12624e+06
	yeast+sp2st1+sp1+sp3+sp6/100	4	100	1	1	0	1	0	0	1	12024238	1.12624e+06
	yeast+sp2st1+sp1+sp3+sp6/100	4	100	1	1	0	1	0	0	1	9771762	1.12624e+06
	yeast+sp2st1+sp1+sp4+sp6/100	4	100	1	1	0	0	1	0	1	1.22116e+07	1.93223e+06
	yeast+sp2st1+sp1+sp4+sp6/100	4	100	1	1	0	0	1	0	1	1.41438e+07	1.93223e+06
	yeast+sp2st1+sp1+sp4+sp6/100	4	100	1	1	0	0	1	0	1	1.02793e+07	1.93223e+06
	yeast+sp2st1+sp1+sp5+sp6/100	4	100	1	1	0	0	0	1	1	9.17422e+06	877590
	yeast+sp2st1+sp1+sp5+sp6/100	4	100	1	1	0	0	0	1	1	1.00518e+07	877590
	yeast+sp2st1+sp1+sp5+sp6/100	4	100	1	1	0	0	0	1	1	8.29663e+06	877590
	yeast+sp2st1+sp1+sp3+sp6/100	4	100	1	1	0	1	0	0	1	1.09331e+07	2.23182e+06
	yeast+sp2st1+sp1+sp3+sp6/100	4	100	1	1	0	1	0	0	1	1.31649e+07	2.23182e+06
	yeast+sp2st1+sp1+sp3+sp6/100	4	100	1	1	0	1	0	0	1	8.70129e+06	2.23182e+06
	yeast+sp2st1+sp4+sp5+sp3/100	4	100	0	1	0	1	1	1	0	9.56133e+06	1.26568e+06
	yeast+sp2st1+sp4+sp5+sp3/100	4	100	0	1	0	1	1	1	0	1.0827e+07	1.26568e+06
	yeast+sp2st1+sp4+sp5+sp3/100	4	100	0	1	0	1	1	1	0	8.29565e+06	1.26568e+06
	yeast+sp2st2+sp1+sp4+sp5/100	4	100	1	0	1	0	1	1	0	1.06749e+07	2.30375e+06
	yeast+sp2st2+sp1+sp4+sp5/100	4	100	1	0	1	0	1	1	0	1.29786e+07	2.30375e+06
	yeast+sp2st2+sp1+sp4+sp5/100	4	100	1	0	1	0	1	1	0	8.37114e+06	2.30375e+06
	yeast+sp2st2+sp1+sp3+sp6/100	4	100	1	0	1	1	0	0	1	1.10864e+07	2.54786e+06
	yeast+sp2st2+sp1+sp3+sp6/100	4	100	1	0	1	1	0	0	1	1.36343e+07	2.54786e+06
	yeast+sp2st2+sp1+sp3+sp6/100	4	100	1	0	1	1	0	0	1	8.53858e+06	2.54786e+06
	yeast+sp2st2+sp1+sp5+sp3/100	4	100	1	0	1	1	0	1	0	1.06347e+07	1.57733e+06
	yeast+sp2st2+sp1+sp5+sp3/100	4	100	1	0	1	1	0	1	0	1.2212e+07	1.57733e+06
	yeast+sp2st2+sp1+sp5+sp3/100	4	100	1	0	1	1	0	1	0	9.05734e+06	1.57733e+06
	yeast+sp2st2+sp1+sp3+sp6/100	4	100	1	0	1	1	0	0	1	9.13044e+06	1.36032e+06
	yeast+sp2st2+sp1+sp3+sp6/100	4	100	1	0	1	1	0	0	1	1.04908e+07	1.36032e+06
	yeast+sp2st2+sp1+sp3+sp6/100	4	100	1	0	1	1	0	0	1	7.77012e+06	1.36032e+06
	yeast+sp2st2+sp4+sp5+sp3/100	4	100	0	0	1	1	1	1	0	1.12096e+07	1.30968e+06
	yeast+sp2st2+sp4+sp5+sp3/100	4	100	0	0	1	1	1	1	0	1.25192e+07	1.30968e+06
	yeast+sp2st2+sp4+sp5+sp3/100	4	100	0	0	1	1	1	1	0	9.89987e+06	1.30968e+06
	yeast+sp2st2+sp5+sp3+sp6/100	4	100	0	0	1	1	0	1	1	1.18742e+07	1.79659e+06
	yeast+sp2st2+sp5+sp3+sp6/100	4	100	0	0	1	1	0	1	1	1.36708e+07	1.79659e+06
	yeast+sp2st2+sp5+sp3+sp6/100	4	100	0	0	1	1	0	1	1	1.00776e+07	1.79659e+06
	yeast+sp1+sp4+sp5+sp3/100	4	100	1	0	0	1	1	1	0	1.15776e+07	1.66644e+06
	yeast+sp1+sp4+sp5+sp3/100	4	100	1	0	0	1	1	1	0	1.3244e+07	1.66644e+06
	yeast+sp1+sp4+sp5+sp3/100	4	100	1	0	0	1	1	1	0	1.14111e+07	1.66644e+06
	yeast+sp1+sp4+sp5+sp6/100	4	100	1	0	0	0	1	1	1	11704000	2.84284e+06
	yeast+sp1+sp4+sp5+sp6/100	4	100	1	0	0	0	1	1	1	11704000	2.84284e+06
	yeast+sp1+sp4+sp5+sp6/100	4	100	1	0	0	0	1	1	1	11704000	2.84284e+06
	yeast+sp1+sp4+sp3+sp6/100	4	100	1	0	0	1	1	0	1	9.89756e+06	1.3643e+06
	yeast+sp1+sp4+sp3+sp6/100	4	100	1	0	0	1	1	0	1	1.12619e+07	1.3643e+06
	yeast+sp1+sp4+sp3+sp6/100	4	100	1	0	0	1	1	0	1	8.53325e+06	1.3643e+06
	yeast+sp4+sp5+sp3+sp6/100	4	100	0	0	0	1	1	1	1	9.90467e+06	1.1868e+06
	yeast+sp4+sp5+sp3+sp6/100	4	100	0	0	0	1	1	1	1	1.10915e+07	1.1868e+06
	yeast+sp4+sp5+sp3+sp6/100	4	100	0	0	0	1	1	1	1	8.71787e+06	1.1868e+06
	yeast+sp2st1+sp1+sp5+sp3+sp6/100	5	100	1	1	0	1	0	1	1	1.02558e+07	627485
	yeast+sp2st1+sp1+sp5+sp3+sp6/100	5	100	1	1	0	1	0	1	1	1.08833e+07	627485
	yeast+sp2st1+sp1+sp5+sp3+sp6/100	5	100	1	1	0	1	0	1	1	9.62829e+06	627485
	yeast+sp2st1+sp4+sp5+sp3+sp6/100	5	100	0	1	0	1	1	1	1	8.55089e+06	753134
	yeast+sp2st1+sp4+sp5+sp3+sp6/100	5	100	0	1	0	1	1	1	1	9.30402e+06	753134
	yeast+sp2st1+sp4+sp5+sp3+sp6/100	5	100	0	1	0	1	1	1	1	7.79776e+06	753134
	yeast+sp2st2+sp1+sp4+sp5+sp3/100	5	100	1	0	1	1	1	1	0	1.03407e+07	1.82878e+06
	yeast+sp2st2+sp1+sp4+sp5+sp3/100	5	100	1	0	1	1	1	1	0	1.21694e+07	1.82878e+06
	yeast+sp2st2+sp1+sp4+sp5+sp3/100	5	100	1	0	1	1	1	1	0	8.51189e+06	1.82878e+06
	yeast+sp2st2+sp1+sp5+sp3+sp6/100	5	100	1	0	1	1	0	1	1	8.50533e+06	660671
	yeast+sp2st2+sp1+sp5+sp3+sp6/100	5	100	1	0	1	1	0	1	1	9.166e+06	660671
	yeast+sp2st2+sp1+sp5+sp3+sp6/100	5	100	1	0	1	1	0	1	1	7.84466e+06	660671
	yeast+sp2st2+sp4+sp5+sp3+sp6/100	5	100	0	0	1	1	1	1	1	9.60444e+06	1.16735e+06
	yeast+sp2st2+sp4+sp5+sp3+sp6/100	5	100	0	0	1	1	1	1	1	1.07718e+07	1.16735e+06
	yeast+sp2st2+sp4+sp5+sp3+sp6/100	5	100	0	0	1	1	1	1	1	8.43709e+06	1.16735e+06
	yeast+sp1+sp4+sp5+sp3+sp6/100	5	100	1	0	0	1	1	1	1	1.15189e+07	325262
	yeast+sp1+sp4+sp5+sp3+sp6/100	5	100	1	0	0	1	1	1	1	1.18442e+07	325262
	yeast+sp1+sp4+sp5+sp3+sp6/100	5	100	1	0	0	1	1	1	1	1.11936e+07	325262
	yeast+sp2st1+sp1+sp4+sp5+sp3+sp6/100	6	100	1	1	0	1	1	1	1	1.00707e+07	663780
	yeast+sp2st1+sp1+sp4+sp5+sp3+sp6/100	6	100	1	1	0	1	1	1	1	1.07344e+07	663780
	yeast+sp2st1+sp1+sp4+sp5+sp3+sp6/100	6	100	1	1	0	1	1	1	1	9.40689e+06	663780
	yeast+sp2st2+sp1+sp4+sp5+sp3+sp6/100	6	100	1	0	1	1	1	1	1	8.19378e+06	940189
	yeast+sp2st2+sp1+sp4+sp5+sp3+sp6/100	6	100	1	0	1	1	1	1	1	9.13397e+06	940189
	yeast+sp2st2+sp1+sp4+sp5+sp3+sp6/100	6	100	1	0	1	1	1	1	1	7.25359e+06	940189

## Sheet: Figure 4b
	Co_fermentations	Order	Yeast_level	L. amylovorus	L. fermentum strain 1	L. fermentum strain 2	L. helveticus	P. claussenii	L. buchneri	Z. mobilis	Yield_Average	Yield_SD
	yeast+sp2st1/100	1	100	0	1	0	0	0	0	0	87.46	1.68
	yeast+sp2st1/100	1	100	0	1	0	0	0	0	0	89.14	1.68
	yeast+sp2st1/100	1	100	0	1	0	0	0	0	0	85.78	1.68
	yeast+sp2st2/100	1	100	0	0	1	0	0	0	0	91.38	3.04
	yeast+sp2st2/100	1	100	0	0	1	0	0	0	0	94.42	3.04
	yeast+sp2st2/100	1	100	0	0	1	0	0	0	0	88.34	3.04
	yeast+sp1/100	1	100	1	0	0	0	0	0	0	92.79	1.35
	yeast+sp1/100	1	100	1	0	0	0	0	0	0	94.14	1.35
	yeast+sp1/100	1	100	1	0	0	0	0	0	0	91.44	1.35
	yeast+sp5/100	1	100	0	0	0	0	0	1	0	90.35	0.15
	yeast+sp5/100	1	100	0	0	0	0	0	1	0	90.5	0.15
	yeast+sp5/100	1	100	0	0	0	0	0	1	0	90.2	0.15
	yeast+sp3/100	1	100	0	0	0	1	0	0	0	89.6	1.65
	yeast+sp3/100	1	100	0	0	0	1	0	0	0	91.25	1.65
	yeast+sp3/100	1	100	0	0	0	1	0	0	0	87.95	1.65
	yeast+sp6/100	1	100	0	0	0	0	0	0	1	88.58	1.1
	yeast+sp6/100	1	100	0	0	0	0	0	0	1	89.68	1.1
	yeast+sp6/100	1	100	0	0	0	0	0	0	1	87.48	1.1
	yeast+sp4/100	1	100	0	0	0	0	1	0	0	91.71	1.46
	yeast+sp4/100	1	100	0	0	0	0	1	0	0	93.17	1.46
	yeast+sp4/100	1	100	0	0	0	0	1	0	0	90.25	1.46
	yeast+sp2st1+sp1/100	2	100	1	1	0	0	0	0	0	69.73	3.7
	yeast+sp2st1+sp1/100	2	100	1	1	0	0	0	0	0	73.43	3.7
	yeast+sp2st1+sp1/100	2	100	1	1	0	0	0	0	0	66.03	3.7
	yeast+sp2st2+sp1/100	2	100	1	0	1	0	0	0	0	89.31	0.48
	yeast+sp2st2+sp1/100	2	100	1	0	1	0	0	0	0	89.79	0.48
	yeast+sp2st2+sp1/100	2	100	1	0	1	0	0	0	0	88.83	0.48
	yeast+sp2st1+sp4/100	2	100	0	1	0	0	1	0	0	90.03	1.02
	yeast+sp2st1+sp4/100	2	100	0	1	0	0	1	0	0	91.05	1.02
	yeast+sp2st1+sp4/100	2	100	0	1	0	0	1	0	0	89.01	1.02
	yeast+sp2st1+sp3/100	2	100	0	1	0	1	0	0	0	90.52	0.63
	yeast+sp2st1+sp3/100	2	100	0	1	0	1	0	0	0	91.15	0.63
	yeast+sp2st1+sp3/100	2	100	0	1	0	1	0	0	0	89.89	0.63
	yeast+sp2st1+sp6/100	2	100	1	1	0	0	0	0	1	94.03	0.51
	yeast+sp2st1+sp6/100	2	100	1	1	0	0	0	0	1	94.54	0.51
	yeast+sp2st1+sp6/100	2	100	1	1	0	0	0	0	1	93.52	0.51
	yeast+sp2st2+sp4/100	2	100	0	0	1	0	1	0	0	88.47	1.18
	yeast+sp2st2+sp4/100	2	100	0	0	1	0	1	0	0	89.65	1.18
	yeast+sp2st2+sp4/100	2	100	0	0	1	0	1	0	0	87.29	1.18
	yeast+sp2st2+sp3/100	2	100	0	0	1	1	0	0	0	88.91	0.97
	yeast+sp2st2+sp3/100	2	100	0	0	1	1	0	0	0	87.94	0.97
	yeast+sp2st2+sp3/100	2	100	0	0	1	1	0	0	0	89.88	0.97
	yeast+sp2st2+sp6/100	2	100	0	0	1	0	0	0	1	90.21	2.16
	yeast+sp2st2+sp6/100	2	100	0	0	1	0	0	0	1	92.37	2.16
	yeast+sp2st2+sp6/100	2	100	0	0	1	0	0	0	1	88.05	2.16
	yeast+sp1+sp4/100	2	100	1	0	0	0	1	0	0	88.66	1.38
	yeast+sp1+sp4/100	2	100	1	0	0	0	1	0	0	90.04	1.38
	yeast+sp1+sp4/100	2	100	1	0	0	0	1	0	0	87.28	1.38
	yeast+sp1+sp3/100	2	100	1	0	0	1	0	0	0	85.91	2.88
	yeast+sp1+sp3/100	2	100	1	0	0	1	0	0	0	88.79	2.88
	yeast+sp1+sp3/100	2	100	1	0	0	1	0	0	0	83.03	2.88
	yeast+sp1+sp6/100	2	100	1	0	0	0	0	0	1	91.41	2.26
	yeast+sp1+sp6/100	2	100	1	0	0	0	0	0	1	93.67	2.26
	yeast+sp1+sp6/100	2	100	1	0	0	0	0	0	1	89.15	2.26
	yeast+sp4+sp5/100	2	100	0	0	0	0	1	1	0	80.2	2.52
	yeast+sp4+sp5/100	2	100	0	0	0	0	1	1	0	82.72	2.52
	yeast+sp4+sp5/100	2	100	0	0	0	0	1	1	0	77.68	2.52
	yeast+sp4+sp3/100	2	100	0	0	0	1	1	0	0	82.6	2.75
	yeast+sp4+sp3/100	2	100	0	0	0	1	1	0	0	85.35	2.75
	yeast+sp4+sp3/100	2	100	0	0	0	1	1	0	0	79.85	2.75
	yeast+sp4+sp6/100	2	100	0	0	0	0	1	0	1	81.71	2.95
	yeast+sp4+sp6/100	2	100	0	0	0	0	1	0	1	84.66	2.95
	yeast+sp4+sp6/100	2	100	0	0	0	0	1	0	1	78.76	2.95
	yeast+sp5+sp3/100	2	100	0	0	0	1	0	1	0	79.91	1.79
	yeast+sp5+sp3/100	2	100	0	0	0	1	0	1	0	81.7	1.79
	yeast+sp5+sp3/100	2	100	0	0	0	1	0	1	0	78.12	1.79
	yeast+sp5+sp6/100	2	100	0	0	0	0	0	1	1	74.18	2.77
	yeast+sp5+sp6/100	2	100	0	0	0	0	0	1	1	76.95	2.77
	yeast+sp5+sp6/100	2	100	0	0	0	0	0	1	1	71.41	2.77
	yeast+sp3+sp6/100	2	100	0	0	0	1	0	0	1	78.27	0.59
	yeast+sp3+sp6/100	2	100	0	0	0	1	0	0	1	78.86	0.59
	yeast+sp3+sp6/100	2	100	0	0	0	1	0	0	1	77.68	0.59
	yeast+sp2st2+sp1+sp5/100	3	100	1	0	1	0	0	1	0	91.49	0
	yeast+sp2st2+sp1+sp5/100	3	100	1	0	1	0	0	1	0	91.49	0
	yeast+sp2st2+sp1+sp5/100	3	100	1	0	1	0	0	1	0	91.49	0
	yeast+sp2st1+sp1+sp5/100	3	100	1	1	0	0	0	1	0	71.12	2.54
	yeast+sp2st1+sp1+sp5/100	3	100	1	1	0	0	0	1	0	73.66	2.54
	yeast+sp2st1+sp1+sp5/100	3	100	1	1	0	0	0	1	0	68.58	2.54
	yeast+sp2st1+sp1+sp3/100	3	100	1	1	0	1	0	0	0	85.58	2.02
	yeast+sp2st1+sp1+sp3/100	3	100	1	1	0	1	0	0	0	87.6	2.02
	yeast+sp2st1+sp1+sp3/100	3	100	1	1	0	1	0	0	0	83.56	2.02
	yeast+sp2st1+sp1+sp6/100	3	100	1	1	0	0	0	0	1	89.13	0.32
	yeast+sp2st1+sp1+sp6/100	3	100	1	1	0	0	0	0	1	89.45	0.32
	yeast+sp2st1+sp1+sp6/100	3	100	1	1	0	0	0	0	1	88.81	0.32
	yeast+sp2st1+sp1+sp4/100	3	100	1	1	0	0	1	0	0	90.1	2.33
	yeast+sp2st1+sp1+sp4/100	3	100	1	1	0	0	1	0	0	92.43	2.33
	yeast+sp2st1+sp1+sp4/100	3	100	1	1	0	0	1	0	0	87.77	2.33
	yeast+sp2st1+sp4+sp5/100	3	100	1	1	0	0	1	1	0	93.89	0.85
	yeast+sp2st1+sp4+sp5/100	3	100	1	1	0	0	1	1	0	94.74	0.85
	yeast+sp2st1+sp4+sp5/100	3	100	1	1	0	0	1	1	0	93.04	0.85
	yeast+sp2st1+sp4+sp3/100	3	100	0	1	0	1	1	0	0	94.82	2.28
	yeast+sp2st1+sp4+sp3/100	3	100	0	1	0	1	1	0	0	97.1	2.28
	yeast+sp2st1+sp4+sp3/100	3	100	0	1	0	1	1	0	0	92.54	2.28
	yeast+sp2st1+sp4+sp6/100	3	100	0	1	0	0	1	0	1	90.08	1.75
	yeast+sp2st1+sp4+sp6/100	3	100	0	1	0	0	1	0	1	91.83	1.75
	yeast+sp2st1+sp4+sp6/100	3	100	0	1	0	0	1	0	1	88.33	1.75
	yeast+sp2st1+sp5+sp3/100	3	100	0	1	0	1	0	1	0	89.51	2.71
	yeast+sp2st1+sp5+sp3/100	3	100	0	1	0	1	0	1	0	92.22	2.71
	yeast+sp2st1+sp5+sp3/100	3	100	0	1	0	1	0	1	0	86.8	2.71
	yeast+sp2st1+sp5+sp3+sp6/100	3	100	0	1	0	1	0	1	1	93.69	2.87
	yeast+sp2st1+sp5+sp3+sp6/100	3	100	0	1	0	1	0	1	1	96.56	2.87
	yeast+sp2st1+sp5+sp3+sp6/100	3	100	0	1	0	1	0	1	1	90.82	2.87
	yeast+sp2st1+sp5+sp6/100	3	100	0	1	0	0	0	1	1	85.96	8.11
	yeast+sp2st1+sp5+sp6/100	3	100	0	1	0	0	0	1	1	94.07	8.11
	yeast+sp2st1+sp5+sp6/100	3	100	0	1	0	0	0	1	1	77.85	8.11
	yeast+sp2st2+sp1+sp3/100	3	100	1	0	1	1	0	0	0	90.92	1.28
	yeast+sp2st2+sp1+sp3/100	3	100	1	0	1	1	0	0	0	92.2	1.28
	yeast+sp2st2+sp1+sp3/100	3	100	1	0	1	1	0	0	0	89.64	1.28
	yeast+sp2st2+sp1+sp6/100	3	100	1	0	1	0	0	0	1	91.84	2.88
	yeast+sp2st2+sp1+sp6/100	3	100	1	0	1	0	0	0	1	94.72	2.88
	yeast+sp2st2+sp1+sp6/100	3	100	1	0	1	0	0	0	1	88.96	2.88
	yeast+sp2st2+sp1+sp4/100	3	100	1	0	1	0	1	0	0	91.14	0.93
	yeast+sp2st2+sp1+sp4/100	3	100	1	0	1	0	1	0	0	92.07	0.93
	yeast+sp2st2+sp1+sp4/100	3	100	1	0	1	0	1	0	0	90.21	0.93
	yeast+sp1+sp4+sp6/100	3	100	1	0	0	0	1	0	1	89.27	2.18
	yeast+sp1+sp4+sp6/100	3	100	1	0	0	0	1	0	1	91.45	2.18
	yeast+sp1+sp4+sp6/100	3	100	1	0	0	0	1	0	1	87.09	2.18
	yeast+sp2st2+sp4+sp5/100	3	100	0	0	1	0	1	1	0	87.63	1.21
	yeast+sp2st2+sp4+sp5/100	3	100	0	0	1	0	1	1	0	88.84	1.21
	yeast+sp2st2+sp4+sp5/100	3	100	0	0	1	0	1	1	0	86.42	1.21
	yeast+sp2st2+sp4+sp3/100	3	100	0	0	1	1	1	0	0	96	119.16
	yeast+sp2st2+sp4+sp3/100	3	100	0	0	1	1	1	0	0	90	119.16
	yeast+sp2st2+sp4+sp3/100	3	100	0	0	1	1	1	0	0	98	119.16
	yeast+sp2st2+sp4+sp6/100	3	100	0	0	1	1	0	0	1	89.24	2.23
	yeast+sp2st2+sp4+sp6/100	3	100	0	0	1	1	0	0	1	91.47	2.23
	yeast+sp2st2+sp4+sp6/100	3	100	0	0	1	1	0	0	1	87.01	2.23
	yeast+sp2st2+sp5+sp3/100	3	100	0	0	1	1	0	1	0	91.44	2.41
	yeast+sp2st2+sp5+sp3/100	3	100	0	0	1	1	0	1	0	93.85	2.41
	yeast+sp2st2+sp5+sp3/100	3	100	0	0	1	1	0	1	0	89.03	2.41
	yeast+sp2st2+sp5+sp6/100	3	100	0	0	1	0	0	1	1	62.04	1.33
	yeast+sp2st2+sp5+sp6/100	3	100	0	0	1	0	0	1	1	63.37	1.33
	yeast+sp2st2+sp5+sp6/100	3	100	0	0	1	0	0	1	1	60.71	1.33
	yeast+sp2st2+sp5+sp6/100	3	100	0	0	1	0	0	1	1	90.6	1.21
	yeast+sp2st2+sp5+sp6/100	3	100	0	0	1	0	0	1	1	91.81	1.21
	yeast+sp2st2+sp5+sp6/100	3	100	0	0	1	0	0	1	1	89.39	1.21
	yeast+sp1+sp4+sp5/100	3	100	1	0	0	0	1	1	0	91.55	1.72
	yeast+sp1+sp4+sp5/100	3	100	1	0	0	0	1	1	0	93.27	1.72
	yeast+sp1+sp4+sp5/100	3	100	1	0	0	0	1	1	0	89.83	1.72
	yeast+sp1+sp4+sp3/100	3	100	1	0	0	1	1	0	0	60.49	8.85
	yeast+sp1+sp4+sp3/100	3	100	1	0	0	1	1	0	0	69.34	8.85
	yeast+sp1+sp4+sp3/100	3	100	1	0	0	1	1	0	0	51.64	8.85
	yeast+sp1+sp4+sp6/100	3	100	1	0	0	0	1	0	1	98.38	1.64
	yeast+sp1+sp4+sp6/100	3	100	1	0	0	0	1	0	1	100.02	1.64
	yeast+sp1+sp4+sp6/100	3	100	1	0	0	0	1	0	1	96.74	1.64
	yeast+sp1+sp5+sp3/100	3	100	1	0	0	1	0	1	0	95.45	0.77
	yeast+sp1+sp5+sp3/100	3	100	1	0	0	1	0	1	0	96.22	0.77
	yeast+sp1+sp5+sp3/100	3	100	1	0	0	1	0	1	0	94.68	0.77
	yeast+sp1+sp5+sp6/100	3	100	1	0	0	0	0	1	1	92.65	2.71
	yeast+sp1+sp5+sp6/100	3	100	1	0	0	0	0	1	1	95.36	2.71
	yeast+sp1+sp5+sp6/100	3	100	1	0	0	0	0	1	1	89.94	2.71
	yeast+sp1+sp5+sp3+sp6/100	3	100	1	0	0	1	0	1	1	91.72	3.6
	yeast+sp1+sp5+sp3+sp6/100	3	100	1	0	0	1	0	1	1	95.32	3.6
	yeast+sp1+sp5+sp3+sp6/100	3	100	1	0	0	1	0	1	1	88.12	3.6
	yeast+sp1+sp3+sp6/100	3	100	1	0	0	1	0	0	1	94.06	1.55
	yeast+sp1+sp3+sp6/100	3	100	1	0	0	1	0	0	1	95.61	1.55
	yeast+sp1+sp3+sp6/100	3	100	1	0	0	1	0	0	1	92.51	1.55
	yeast+sp4+sp5+sp3/100	3	100	0	0	0	1	1	1	0	76.85	1.6
	yeast+sp4+sp5+sp3/100	3	100	0	0	0	1	1	1	0	76.85	1.6
	yeast+sp4+sp5+sp3/100	3	100	0	0	0	1	1	1	0	76.85	1.6
	yeast+sp4+sp5+sp6/100	3	100	0	0	0	0	1	1	1	82.57	3.51
	yeast+sp4+sp5+sp6/100	3	100	0	0	0	0	1	1	1	86.08	3.51
	yeast+sp4+sp5+sp6/100	3	100	0	0	0	0	1	1	1	79.06	3.51
	yeast+sp4+sp3+sp6/100	3	100	0	0	0	1	1	0	1	72.4	4.88
	yeast+sp4+sp3+sp6/100	3	100	0	0	0	1	1	0	1	77.28	4.88
	yeast+sp4+sp3+sp6/100	3	100	0	0	0	1	1	0	1	67.52	4.88
	yeast+sp5+sp3+sp6/100	3	100	0	0	0	1	0	1	1	80.16	2.97
	yeast+sp5+sp3+sp6/100	3	100	0	0	0	1	0	1	1	83.13	2.97
	yeast+sp5+sp3+sp6/100	3	100	0	0	0	1	0	1	1	77.19	2.97
	yeast+sp2st1+sp1+sp4+sp5/100	4	100	1	1	0	0	1	1	0	91.95	1.77
	yeast+sp2st1+sp1+sp4+sp5/100	4	100	1	1	0	0	1	1	0	93.72	1.77
	yeast+sp2st1+sp1+sp4+sp5/100	4	100	1	1	0	0	1	1	0	90.18	1.77
	yeast+sp2st1+sp1+sp5+sp3/100	4	100	1	1	0	1	0	1	0	81.33	1.38
	yeast+sp2st1+sp1+sp5+sp3/100	4	100	1	1	0	1	0	1	0	82.71	1.38
	yeast+sp2st1+sp1+sp5+sp3/100	4	100	1	1	0	1	0	1	0	79.95	1.38
	yeast+sp2st1+sp1+sp3+sp6/100	4	100	1	1	0	1	0	0	1	92.12	2.2
	yeast+sp2st1+sp1+sp3+sp6/100	4	100	1	1	0	1	0	0	1	94.32	2.2
	yeast+sp2st1+sp1+sp3+sp6/100	4	100	1	1	0	1	0	0	1	89.92	2.2
	yeast+sp2st1+sp1+sp4+sp6/100	4	100	1	1	0	0	1	0	1	79.88	4.34
	yeast+sp2st1+sp1+sp4+sp6/100	4	100	1	1	0	0	1	0	1	84.22	4.34
	yeast+sp2st1+sp1+sp4+sp6/100	4	100	1	1	0	0	1	0	1	75.54	4.34
	yeast+sp2st1+sp1+sp5+sp6/100	4	100	1	1	0	0	0	1	1	91.27	0.77
	yeast+sp2st1+sp1+sp5+sp6/100	4	100	1	1	0	0	0	1	1	92.04	0.77
	yeast+sp2st1+sp1+sp5+sp6/100	4	100	1	1	0	0	0	1	1	90.5	0.77
	yeast+sp2st1+sp1+sp3+sp6/100	4	100	1	1	0	1	0	0	1	92.11	3.25
	yeast+sp2st1+sp1+sp3+sp6/100	4	100	1	1	0	1	0	0	1	95.36	3.25
	yeast+sp2st1+sp1+sp3+sp6/100	4	100	1	1	0	1	0	0	1	88.86	3.25
	yeast+sp2st1+sp4+sp5+sp3/100	4	100	0	1	0	1	1	1	0	93.72	1.31
	yeast+sp2st1+sp4+sp5+sp3/100	4	100	0	1	0	1	1	1	0	92.41	1.31
	yeast+sp2st1+sp4+sp5+sp3/100	4	100	0	1	0	1	1	1	0	95.03	1.31
	yeast+sp2st2+sp1+sp4+sp5/100	4	100	1	0	1	0	1	1	0	91.47	1.67
	yeast+sp2st2+sp1+sp4+sp5/100	4	100	1	0	1	0	1	1	0	93.14	1.67
	yeast+sp2st2+sp1+sp4+sp5/100	4	100	1	0	1	0	1	1	0	89.8	1.67
	yeast+sp2st2+sp1+sp3+sp6/100	4	100	1	0	1	1	0	0	1	90.8	2.03
	yeast+sp2st2+sp1+sp3+sp6/100	4	100	1	0	1	1	0	0	1	92.83	2.03
	yeast+sp2st2+sp1+sp3+sp6/100	4	100	1	0	1	1	0	0	1	88.77	2.03
	yeast+sp2st2+sp1+sp5+sp3/100	4	100	1	0	1	1	0	1	0	89.79	1.39
	yeast+sp2st2+sp1+sp5+sp3/100	4	100	1	0	1	1	0	1	0	91.18	1.39
	yeast+sp2st2+sp1+sp5+sp3/100	4	100	1	0	1	1	0	1	0	88.4	1.39
	yeast+sp2st2+sp1+sp3+sp6/100	4	100	1	0	1	1	0	0	1	83.89	0
	yeast+sp2st2+sp1+sp3+sp6/100	4	100	1	0	1	1	0	0	1	83.89	0
	yeast+sp2st2+sp1+sp3+sp6/100	4	100	1	0	1	1	0	0	1	83.89	0
	yeast+sp2st2+sp4+sp5+sp3/100	4	100	0	0	1	1	1	1	0	92.32	0
	yeast+sp2st2+sp4+sp5+sp3/100	4	100	0	0	1	1	1	1	0	92.32	0
	yeast+sp2st2+sp4+sp5+sp3/100	4	100	0	0	1	1	1	1	0	92.32	0
	yeast+sp2st2+sp5+sp3+sp6/100	4	100	0	0	1	1	0	1	1	92.89	1.04
	yeast+sp2st2+sp5+sp3+sp6/100	4	100	0	0	1	1	0	1	1	93.93	1.04
	yeast+sp2st2+sp5+sp3+sp6/100	4	100	0	0	1	1	0	1	1	91.85	1.04
	yeast+sp1+sp4+sp5+sp3/100	4	100	1	0	0	1	1	1	0	67.2	1.62
	yeast+sp1+sp4+sp5+sp3/100	4	100	1	0	0	1	1	1	0	68.82	1.62
	yeast+sp1+sp4+sp5+sp3/100	4	100	1	0	0	1	1	1	0	65.58	1.62
	yeast+sp1+sp4+sp5+sp6/100	4	100	1	0	0	0	1	1	1	96.6	2.1
	yeast+sp1+sp4+sp5+sp6/100	4	100	1	0	0	0	1	1	1	98.7	2.1
	yeast+sp1+sp4+sp5+sp6/100	4	100	1	0	0	0	1	1	1	94.5	2.1
	yeast+sp1+sp4+sp3+sp6/100	4	100	1	0	0	1	1	0	1	96.3	1.76
	yeast+sp1+sp4+sp3+sp6/100	4	100	1	0	0	1	1	0	1	98.06	1.76
	yeast+sp1+sp4+sp3+sp6/100	4	100	1	0	0	1	1	0	1	94.54	1.76
	yeast+sp4+sp5+sp3+sp6/100	4	100	0	0	0	1	1	1	1	83.06	1.87
	yeast+sp4+sp5+sp3+sp6/100	4	100	0	0	0	1	1	1	1	84.93	1.87
	yeast+sp4+sp5+sp3+sp6/100	4	100	0	0	0	1	1	1	1	81.19	1.87
	yeast+sp2st1+sp1+sp5+sp3+sp6/100	5	100	1	1	0	1	0	1	1	93.95	1.07
	yeast+sp2st1+sp1+sp5+sp3+sp6/100	5	100	1	1	0	1	0	1	1	92.88	1.07
	yeast+sp2st1+sp1+sp5+sp3+sp6/100	5	100	1	1	0	1	0	1	1	95.02	1.07
	yeast+sp2st1+sp4+sp5+sp3+sp6/100	5	100	0	1	0	1	1	1	1	92.51	4.31
	yeast+sp2st1+sp4+sp5+sp3+sp6/100	5	100	0	1	0	1	1	1	1	96.82	4.31
	yeast+sp2st1+sp4+sp5+sp3+sp6/100	5	100	0	1	0	1	1	1	1	88.2	4.31
	yeast+sp2st2+sp1+sp4+sp5+sp3/100	5	100	1	0	1	1	1	1	0	91.5	0.33
	yeast+sp2st2+sp1+sp4+sp5+sp3/100	5	100	1	0	1	1	1	1	0	91.83	0.33
	yeast+sp2st2+sp1+sp4+sp5+sp3/100	5	100	1	0	1	1	1	1	0	91.17	0.33
	yeast+sp2st2+sp1+sp5+sp3+sp6/100	5	100	1	0	1	1	0	1	1	86.06	1.99
	yeast+sp2st2+sp1+sp5+sp3+sp6/100	5	100	1	0	1	1	0	1	1	88.05	1.99
	yeast+sp2st2+sp1+sp5+sp3+sp6/100	5	100	1	0	1	1	0	1	1	84.07	1.99
	yeast+sp2st2+sp4+sp5+sp3+sp6/100	5	100	0	0	1	1	1	1	1	50.75	5.36
	yeast+sp2st2+sp4+sp5+sp3+sp6/100	5	100	0	0	1	1	1	1	1	56.11	5.36
	yeast+sp2st2+sp4+sp5+sp3+sp6/100	5	100	0	0	1	1	1	1	1	45.39	5.36
	yeast+sp1+sp4+sp5+sp3+sp6/100	5	100	1	0	0	1	1	1	1	90.53	3.61
	yeast+sp1+sp4+sp5+sp3+sp6/100	5	100	1	0	0	1	1	1	1	94.14	3.61
	yeast+sp1+sp4+sp5+sp3+sp6/100	5	100	1	0	0	1	1	1	1	86.92	3.61
	yeast+sp2st1+sp1+sp4+sp5+sp3+sp6/100	6	100	1	1	0	1	1	1	1	92.58	1.55
	yeast+sp2st1+sp1+sp4+sp5+sp3+sp6/100	6	100	1	1	0	1	1	1	1	94.13	1.55
	yeast+sp2st1+sp1+sp4+sp5+sp3+sp6/100	6	100	1	1	0	1	1	1	1	91.03	1.55
	yeast+sp2st2+sp1+sp4+sp5+sp3+sp6/100	6	100	1	0	1	1	1	1	1	91.17	2.67
	yeast+sp2st2+sp1+sp4+sp5+sp3+sp6/100	6	100	1	0	1	1	1	1	1	93.84	2.67
	yeast+sp2st2+sp1+sp4+sp5+sp3+sp6/100	6	100	1	0	1	1	1	1	1	88.5	2.67

## Sheet: Figure 5a
	Growth rate
Acetaldehyde concentration (mg/ml)	Control	100	200	300	400	500	600	700	800	900	1000
	0.321482	0.313839	0.315318	0.32186	0.333572	0.326878	0.34273	0.383909	0.375191	0.363702	0.323083
	0.318271	0.329333	0.310102	0.316654	0.322127	0.332218	0.329685	0.324097	0.448162	0.322517	0.309328
	0.362513	0.318764	0.325866	0.316584	0.330053	0.331248	0.338444	0.346975	0.344771	0.335953	0.347303

## Sheet: Figure 5b
	Condition	Ethanol yield (%)
	0.1	76.5965
	0.2	74.88
	0.3	75.2511
	1.1	79.3395
	1.2	80.6065
	1.3	84.3527
	2.1	82.2564
	2.2	78.5363
	2.3	81.1806
	3.1	83.825
	3.2	72.5633
	3.3	83.6162
	4.1	87.6611
	4.2	88.3657
	4.3	86.0663
	5.1	89.5574
	5.2	86.4723
	5.3	85.3791
	6.1	84.0048
	6.2	84.3063
	6.3	87.6234
	7.1	88.8325
	7.2	88.0931
	7.3	84.9355
	8.1	87.9858
	8.2	88.0264
	8.3	84.5093
	9.1	83.3611
	9.2	90.0416
	9.3	88.9166
	10.1	81.9896
	10.2	81.6765
	10.3	82.1868

## Sheet: Figure 5c
	Condition	Glycerol (g/l)
	0.1	2.08869
	0.2	2.07202
	0.3	1.98979
	1.1	1.83143
	1.2	1.90588
	1.3	2.04368
	2.1	1.84476
	2.2	1.77864
	2.3	1.85476
	3.1	1.57249
	3.2	1.70363
	3.3	1.66918
	4.1	1.52193
	4.2	1.58083
	4.3	1.5286
	5.1	1.52471
	5.2	1.50248
	5.3	1.48248
	6.1	1.31634
	6.2	1.41524
	6.3	1.39413
	7.1	1.35134
	7.2	1.30467
	7.3	1.14186
	8.1	1.18409
	8.2	1.24077
	8.3	1.1852
	9.1	1.1752
	9.2	1.2591
	9.3	1.28244
	10.1	1.14742
	10.2	1.1802
	10.3	1.1752

## Sheet: Figure 6a
	Ethanol Yield (%)
L. amylovorus concentration (cells/ml)	Control			104			105			106
	Average	SD	N	Average	SD	N	Average	SD	N	Average	SD	N
Cycle 1	0.839296	0.0165	3	0.858585	0.006245	3	0.82047	0.012792	3	0.81628	0.006745	3
Cycle 2	0.868827	0.017344	3	0.8857	0.024014	3	0.888293	0.034411	3	0.887396	0.004386	3
Cycle 3	0.853177	0.008415	3	0.86604	0.014301	3	0.877463	0.006505	3	0.869625	0.010813	3

## Sheet: Figure 6b
	Organic acids (g/l)
L. amylovorus concentration (cells/ml)	0			104			105			106
	Average	SD	N	Average	SD	N	Average	SD	N	Average	SD	N
Cycle 1	1.23926	0.024873	3	1.20706	0.015979	3	1.22635	0.082611	3	1.23113	0.032245	3
Cycle 2	1.74523	0.049994	3	1.79462	0.038407	3	1.8241	0.116467	3	2.22325	0.069388	3
Cycle 3	1.9993	0.042461	3	2.04179	0.087685	3	2.18934	0.121754	3	2.46549	0.189497	3

[truncated: 7 more sheets: Figure 6c, Figure 6d, Figure 6e, Figure 6f, Supplementary Figure 1, Supplementary Figure 2, Supplementary Figure 3]
